# Supplementary material for: ﻿Revision of the macropterous subgenus Curtonotus from east China, with the description of a new species (Carabidae, Zabrini, Amara)
Source: Zookeys. 2024 Jan 22;1190:39–73. doi: 10.3897/zookeys.1190.109539 (PMC10825861; doi:10.3897/zookeys.1190.109539)
Supplement: XML Treatment for Curtonotus [file zookeys.1190.109539-treatment1.xml]

<!DOCTYPE tp:taxon-treatment
  PUBLIC "-//TaxonX//DTD Taxonomic Treatment Publishing DTD v0 20100105//EN" "tax-treatment-NSO.dtd">
<tp:taxon-treatment xmlns:tp="http://www.plazi.org/taxpub"><tp:treatment-meta><kwd-group><label>Taxon classification</label><kwd>
              <named-content content-type="kingdom">Animalia</named-content>
            </kwd><kwd>
              <named-content content-type="order">Coleoptera</named-content>
            </kwd><kwd>
              <named-content content-type="family">Carabidae</named-content>
            </kwd></kwd-group><mixed-citation publication-type="journal"><person-group><name><surname>Li</surname><given-names>Yihang</given-names></name><name><surname>Li</surname><given-names>Haoyuan</given-names></name><name><surname>Shi</surname><given-names>Hongliang</given-names></name></person-group><article-title>﻿Revision of the macropterous subgenus <italic><tp:taxon-name><tp:taxon-name-part taxon-name-part-type="genus" reg="Amara"/><tp:taxon-name-part taxon-name-part-type="subgenus" reg="Curtonotus">Curtonotus</tp:taxon-name-part></tp:taxon-name></italic> from east China, with the description of a new species (<tp:taxon-name><tp:taxon-name-part taxon-name-part-type="family">Carabidae</tp:taxon-name-part></tp:taxon-name>, <tp:taxon-name><tp:taxon-name-part taxon-name-part-type="tribe">Zabrini</tp:taxon-name-part></tp:taxon-name>, <tp:taxon-name><tp:taxon-name-part taxon-name-part-type="genus" reg="Amara">Amara</tp:taxon-name-part></tp:taxon-name>)</article-title><source>Zookeys</source><day>22</day><month>01</month><year>2024</year><volume>1190</volume><fpage>39</fpage><lpage>73</lpage><pub-id pub-id-type="doi">10.3897/zookeys.1190.109539</pub-id></mixed-citation></tp:treatment-meta><tp:nomenclature><label>﻿Subgenus</label><tp:taxon-name>
            <object-id xmlns:xlink="http://www.w3.org/1999/xlink" content-type="arpha" xlink:type="simple">289D2FC6-3CA8-53F5-BFF1-04AC5367BDAC</object-id>
            <tp:taxon-name-part taxon-name-part-type="genus" reg="Amara"/>
            <tp:taxon-name-part taxon-name-part-type="subgenus" reg="Curtonotus">Curtonotus</tp:taxon-name-part>
          </tp:taxon-name><tp:taxon-authority>Stephens, 1827</tp:taxon-authority></tp:nomenclature><tp:treatment-sec sec-type="type species" id="SECID0E2JAC"><title>Type species.</title><p><italic><tp:taxon-name><tp:taxon-name-part taxon-name-part-type="genus" reg="Amara">Amara</tp:taxon-name-part><tp:taxon-name-part taxon-name-part-type="species" reg="convexiuscula">convexiuscula</tp:taxon-name-part></tp:taxon-name></italic> (Marsham, 1802); type locality: “England”.</p><p>The subgenus <tp:taxon-name><tp:taxon-name-part taxon-name-part-type="genus" reg="Amara"/><tp:taxon-name-part taxon-name-part-type="subgenus" reg="Curtonotus">Curtonotus</tp:taxon-name-part></tp:taxon-name> is recognizable among genus <italic><tp:taxon-name><tp:taxon-name-part taxon-name-part-type="genus" reg="Amara">Amara</tp:taxon-name-part></tp:taxon-name></italic> by the combination of the following characteristics: 1) medium to large sized species (7–25 mm); 2) prosternal process not bordered, without setae at apex; 3) inner margin of male mesotibiae with projection in most species (present as one to three distinct denticles); 4) right paramere without a terminal hook; 5) pronotum more or less cordate, constricted to base, distinctly narrower than elytral base; 6) mesofemora mostly with only two posterior setae.</p><p>The subgenus <tp:taxon-name><tp:taxon-name-part taxon-name-part-type="genus" reg="Amara"/><tp:taxon-name-part taxon-name-part-type="subgenus" reg="Curtonotus">Curtonotus</tp:taxon-name-part></tp:taxon-name> was regarded as the most basal clade of the tribe <tp:taxon-name><tp:taxon-name-part taxon-name-part-type="tribe">Zabrini</tp:taxon-name-part></tp:taxon-name> (<xref ref-type="bibr" rid="B48">Sánchez-Gea et al. 2004</xref>), but the intra-group relationships among the species of <italic><tp:taxon-name><tp:taxon-name-part taxon-name-part-type="genus" reg="Amara"/><tp:taxon-name-part taxon-name-part-type="subgenus" reg="Curtonotus">Curtonotus</tp:taxon-name-part></tp:taxon-name></italic> are still unclear. <italic><tp:taxon-name><tp:taxon-name-part taxon-name-part-type="genus" reg="Amara"/><tp:taxon-name-part taxon-name-part-type="subgenus" reg="Curtonotus">Curtonotus</tp:taxon-name-part></tp:taxon-name></italic> is similar to the subgenera <italic><tp:taxon-name><tp:taxon-name-part taxon-name-part-type="genus" reg="Bradytulus">Bradytulus</tp:taxon-name-part></tp:taxon-name></italic> Tschitscherine and <italic><tp:taxon-name><tp:taxon-name-part taxon-name-part-type="genus" reg="Tibetamara">Tibetamara</tp:taxon-name-part></tp:taxon-name></italic> Makarov &amp; Sundukov in external appearances (<xref ref-type="bibr" rid="B21">Hieke 2010</xref>; <xref ref-type="bibr" rid="B37">Makarov and Sundukov 2021</xref>). The subgenus <tp:taxon-name><tp:taxon-name-part taxon-name-part-type="genus" reg="Amara"/><tp:taxon-name-part taxon-name-part-type="subgenus" reg="Bradytulus">Bradytulus</tp:taxon-name-part></tp:taxon-name> is different from <italic><tp:taxon-name><tp:taxon-name-part taxon-name-part-type="genus" reg="Amara"/><tp:taxon-name-part taxon-name-part-type="subgenus" reg="Curtonotus">Curtonotus</tp:taxon-name-part></tp:taxon-name></italic> by the generally much smaller body size, prosternal process with reduced border, and male metatibiae mostly with tufted ensiform setae. <italic><tp:taxon-name><tp:taxon-name-part taxon-name-part-type="genus" reg="Tibetamara">Tibetamara</tp:taxon-name-part></tp:taxon-name></italic> is different from <italic><tp:taxon-name><tp:taxon-name-part taxon-name-part-type="genus" reg="Amara"/><tp:taxon-name-part taxon-name-part-type="subgenus" reg="Curtonotus">Curtonotus</tp:taxon-name-part></tp:taxon-name></italic> by the male mesotibiae without a projection, right paramere shortened, and a relatively wide pronotum base. Some large species of the subgenus <tp:taxon-name><tp:taxon-name-part taxon-name-part-type="genus" reg="Amara"/><tp:taxon-name-part taxon-name-part-type="subgenus" reg="Bradytus">Bradytus</tp:taxon-name-part></tp:taxon-name> may also be similar to <italic><tp:taxon-name><tp:taxon-name-part taxon-name-part-type="genus" reg="Amara"/><tp:taxon-name-part taxon-name-part-type="subgenus" reg="Curtonotus">Curtonotus</tp:taxon-name-part></tp:taxon-name></italic> but can be distinguished by prosternal process bordered, grooves of pronotum basal fovea shorter and usually shallower, and the right paramere usually with an apical hook. The subgenera <italic><tp:taxon-name><tp:taxon-name-part taxon-name-part-type="genus" reg="Amathitis">Amathitis</tp:taxon-name-part></tp:taxon-name></italic> Zimmermann, <italic><tp:taxon-name><tp:taxon-name-part taxon-name-part-type="genus" reg="Ammoleirus">Ammoleirus</tp:taxon-name-part></tp:taxon-name></italic> Tschitscherine, <italic><tp:taxon-name><tp:taxon-name-part taxon-name-part-type="genus" reg="Cribramara">Cribramara</tp:taxon-name-part></tp:taxon-name></italic> Kryzhanovskij, <italic><tp:taxon-name><tp:taxon-name-part taxon-name-part-type="genus" reg="Harpalodema">Harpalodema</tp:taxon-name-part></tp:taxon-name></italic> Reitter, and <italic><tp:taxon-name><tp:taxon-name-part taxon-name-part-type="genus" reg="Hyalamara">Hyalamara</tp:taxon-name-part></tp:taxon-name></italic> Tschitscherine also have a constricted pronotum base, but can be readily distinguished from <italic><tp:taxon-name><tp:taxon-name-part taxon-name-part-type="genus" reg="Amara"/><tp:taxon-name-part taxon-name-part-type="subgenus" reg="Curtonotus">Curtonotus</tp:taxon-name-part></tp:taxon-name></italic> by having multiple setae on the mesofemora.</p><p><italic><tp:taxon-name><tp:taxon-name-part taxon-name-part-type="genus" reg="Amara"/><tp:taxon-name-part taxon-name-part-type="subgenus" reg="Curtonotus">Curtonotus</tp:taxon-name-part></tp:taxon-name></italic> species can be found in various open habitats, including grassland, alpine meadow, coastal areas, riparian flood plains, riverbanks, and forest margins. Throughout our observations, we noted that many inhabit similar environments together with other <italic><tp:taxon-name><tp:taxon-name-part taxon-name-part-type="genus" reg="Amara">Amara</tp:taxon-name-part></tp:taxon-name></italic> and <italic><tp:taxon-name><tp:taxon-name-part taxon-name-part-type="genus" reg="Harpalus">Harpalus</tp:taxon-name-part></tp:taxon-name></italic> Latreille species. Both adults and larvae of <italic><tp:taxon-name><tp:taxon-name-part taxon-name-part-type="genus" reg="Amara"/><tp:taxon-name-part taxon-name-part-type="subgenus" reg="Curtonotus">Curtonotus</tp:taxon-name-part></tp:taxon-name></italic> demonstrate omnivorous feeding habits, consuming other insect larvae as well as plant seeds (<xref ref-type="bibr" rid="B50">Sasakawa 2010</xref>). Among them, species like <tp:taxon-name><tp:taxon-name-part taxon-name-part-type="genus" reg="Amara">A.</tp:taxon-name-part> (<tp:taxon-name-part taxon-name-part-type="subgenus" reg="Curtonotus">C.</tp:taxon-name-part>) <tp:taxon-name-part taxon-name-part-type="species" reg="gigantea">gigantea</tp:taxon-name-part></tp:taxon-name> Motschulsky, 1844 are aggressive predators. Macropterous species can be attracted by light sources, and some species climb on stalks or leaves for foraging. Certain widely distributed species, like <tp:taxon-name><tp:taxon-name-part taxon-name-part-type="genus" reg="Amara">A.</tp:taxon-name-part> (<tp:taxon-name-part taxon-name-part-type="subgenus" reg="Curtonotus">C.</tp:taxon-name-part>) <tp:taxon-name-part taxon-name-part-type="species" reg="gigantea">gigantea</tp:taxon-name-part></tp:taxon-name> and <tp:taxon-name><tp:taxon-name-part taxon-name-part-type="genus" reg="Amara">A.</tp:taxon-name-part> (<tp:taxon-name-part taxon-name-part-type="subgenus" reg="Curtonotus">C.</tp:taxon-name-part>) <tp:taxon-name-part taxon-name-part-type="species" reg="macronota">macronota</tp:taxon-name-part></tp:taxon-name>, are commonly found in urban areas and agrarian lands, suggesting potential roles in pest and weed control (<xref ref-type="bibr" rid="B49">Sasakawa 2009</xref>). Moreover, other species such as <tp:taxon-name><tp:taxon-name-part taxon-name-part-type="genus" reg="Amara">A.</tp:taxon-name-part> (<tp:taxon-name-part taxon-name-part-type="subgenus" reg="Curtonotus">C.</tp:taxon-name-part>) <tp:taxon-name-part taxon-name-part-type="species" reg="brevicollis">brevicollis</tp:taxon-name-part></tp:taxon-name> Chaudoir, 1850, <tp:taxon-name><tp:taxon-name-part taxon-name-part-type="genus" reg="Amara">A.</tp:taxon-name-part> (<tp:taxon-name-part taxon-name-part-type="subgenus" reg="Curtonotus">C.</tp:taxon-name-part>) <tp:taxon-name-part taxon-name-part-type="species" reg="dux">dux</tp:taxon-name-part></tp:taxon-name> Tschitscherine, 1894, and <tp:taxon-name><tp:taxon-name-part taxon-name-part-type="genus" reg="Amara">A.</tp:taxon-name-part> (<tp:taxon-name-part taxon-name-part-type="subgenus" reg="Curtonotus">C.</tp:taxon-name-part>) <tp:taxon-name-part taxon-name-part-type="species" reg="fodinae">fodinae</tp:taxon-name-part></tp:taxon-name> Mannerheim, 1825 have also been recorded in proximity to residential areas.</p><p>According to <xref ref-type="bibr" rid="B21">Hieke’s (2010)</xref> work, the Chinese <italic><tp:taxon-name><tp:taxon-name-part taxon-name-part-type="genus" reg="Amara"/><tp:taxon-name-part taxon-name-part-type="subgenus" reg="Curtonotus">Curtonotus</tp:taxon-name-part></tp:taxon-name></italic> species were classified into two groups, mainly based on the shape of metepisternum. Group A includes the macropterous <italic><tp:taxon-name><tp:taxon-name-part taxon-name-part-type="genus" reg="Amara"/><tp:taxon-name-part taxon-name-part-type="subgenus" reg="Curtonotus">Curtonotus</tp:taxon-name-part></tp:taxon-name></italic>, with hind wings usually well developed (rarely shortened), metepisternum long, with length on outer margin nearly twice as long as the anterior width. Most species of this group have widespread distributional ranges, more commonly seen in the northern and eastern provinces of China. The Group B contains brachypterous <italic><tp:taxon-name><tp:taxon-name-part taxon-name-part-type="genus" reg="Amara"/><tp:taxon-name-part taxon-name-part-type="subgenus" reg="Curtonotus">Curtonotus</tp:taxon-name-part></tp:taxon-name></italic>, with hind wings usually rudimentary (rarely shortened); metepisternum short, with length on outer margin subequal to the anterior width. Most species of this group are narrowly distributed, only known from the high mountain areas of west China.</p><p>In the present paper, we focus on the macropterous <italic><tp:taxon-name><tp:taxon-name-part taxon-name-part-type="genus" reg="Amara"/><tp:taxon-name-part taxon-name-part-type="subgenus" reg="Curtonotus">Curtonotus</tp:taxon-name-part></tp:taxon-name></italic> from the eastern provinces of China with describing a new species and providing supplementary notes on all other species so far recorded in this area. Based on available materials, four species groups of the macropterous <italic><tp:taxon-name><tp:taxon-name-part taxon-name-part-type="genus" reg="Amara"/><tp:taxon-name-part taxon-name-part-type="subgenus" reg="Curtonotus">Curtonotus</tp:taxon-name-part></tp:taxon-name></italic> were recognized in the eastern China: <italic><tp:taxon-name><tp:taxon-name-part taxon-name-part-type="genus" reg="Amara"/><tp:taxon-name-part taxon-name-part-type="species" reg="gigantea">gigantea</tp:taxon-name-part></tp:taxon-name></italic> group, <italic><tp:taxon-name><tp:taxon-name-part taxon-name-part-type="genus" reg="Amara"/><tp:taxon-name-part taxon-name-part-type="species" reg="tumida">tumida</tp:taxon-name-part></tp:taxon-name></italic> group, <italic><tp:taxon-name><tp:taxon-name-part taxon-name-part-type="genus" reg="Amara"/><tp:taxon-name-part taxon-name-part-type="species" reg="brevicollis">brevicollis</tp:taxon-name-part></tp:taxon-name></italic> group, and <italic><tp:taxon-name><tp:taxon-name-part taxon-name-part-type="genus" reg="Amara"/><tp:taxon-name-part taxon-name-part-type="species" reg="macronota">macronota</tp:taxon-name-part></tp:taxon-name></italic> group, mainly based on the characteristics of head size, number of supraorbital setae, shape of pronotum, male mesotibiae projection, and the apex of male genitalia. Other <italic><tp:taxon-name><tp:taxon-name-part taxon-name-part-type="genus" reg="Amara"/><tp:taxon-name-part taxon-name-part-type="subgenus" reg="Curtonotus">Curtonotus</tp:taxon-name-part></tp:taxon-name></italic> species not recorded from this area may have relationships with some of the above species groups, but they have not been treated in the present paper.</p></tp:treatment-sec><ref-list><ref id="B48"><mixed-citation xmlns:xlink="http://www.w3.org/1999/xlink" xlink:type="simple"><person-group><name name-style="western"><surname>Sánchez-Gea</surname><given-names>JF</given-names></name><name name-style="western"><surname>Galián</surname><given-names>J</given-names></name><name name-style="western"><surname>Serrano</surname><given-names>J</given-names></name></person-group> (<year>2004</year>) <article-title>Phylogeny of Iberian <italic><tp:taxon-name><tp:taxon-name-part taxon-name-part-type="genus">Zabrus</tp:taxon-name-part></tp:taxon-name></italic> (<tp:taxon-name><tp:taxon-name-part taxon-name-part-type="order">Coleoptera</tp:taxon-name-part></tp:taxon-name>: <tp:taxon-name><tp:taxon-name-part taxon-name-part-type="family">Carabidae</tp:taxon-name-part></tp:taxon-name>: <tp:taxon-name><tp:taxon-name-part taxon-name-part-type="tribe">Zabrini</tp:taxon-name-part></tp:taxon-name>) based on mitochondrial DNA sequence.</article-title><source>European Journal of Entomology</source><volume>101</volume>(<issue>4</issue>): <fpage>503</fpage>–<lpage>511</lpage>. <ext-link xlink:href="10.14411/eje.2004.071" ext-link-type="doi" xlink:type="simple">https://doi.org/10.14411/eje.2004.071</ext-link></mixed-citation></ref><ref id="B21"><mixed-citation xmlns:xlink="http://www.w3.org/1999/xlink" xlink:type="simple"><person-group><name name-style="western"><surname>Hieke</surname><given-names>F</given-names></name></person-group> (<year>2010</year>) <article-title>Die chinesischen <tp:taxon-name><tp:taxon-name-part taxon-name-part-type="genus">Amara</tp:taxon-name-part></tp:taxon-name>-Arten des subgenus <tp:taxon-name><tp:taxon-name-part taxon-name-part-type="genus"/><tp:taxon-name-part taxon-name-part-type="subgenus">Curtonotus</tp:taxon-name-part></tp:taxon-name> Stephens, 1827 und zwei weitere neue Arten anderer Subgenera (<tp:taxon-name><tp:taxon-name-part taxon-name-part-type="order">Coleoptera</tp:taxon-name-part></tp:taxon-name>, <tp:taxon-name><tp:taxon-name-part taxon-name-part-type="family">Carabidae</tp:taxon-name-part></tp:taxon-name>, <tp:taxon-name><tp:taxon-name-part taxon-name-part-type="tribe">Zabrini</tp:taxon-name-part></tp:taxon-name>).</article-title><source>Entomologische Blätter</source><volume>106</volume>: <fpage>89</fpage>–<lpage>126</lpage>.</mixed-citation></ref><ref id="B37"><mixed-citation xmlns:xlink="http://www.w3.org/1999/xlink" xlink:type="simple"><person-group><name name-style="western"><surname>Makarov</surname><given-names>KV</given-names></name><name name-style="western"><surname>Sundukov</surname><given-names>YN</given-names></name></person-group> (<year>2021</year>) <article-title>A new subgenus of the genus <italic><tp:taxon-name><tp:taxon-name-part taxon-name-part-type="genus">Amara</tp:taxon-name-part></tp:taxon-name></italic> Bonelli, 1810 (<tp:taxon-name><tp:taxon-name-part taxon-name-part-type="order">Coleoptera</tp:taxon-name-part></tp:taxon-name>: <tp:taxon-name><tp:taxon-name-part taxon-name-part-type="family">Carabidae</tp:taxon-name-part></tp:taxon-name>) from northeastern Tibet, China.</article-title><source>Zootaxa</source><volume>5057</volume>(<issue>2</issue>): <fpage>228</fpage>–<lpage>240</lpage>. <ext-link xlink:href="10.11646/zootaxa.5057.2.4" ext-link-type="doi" xlink:type="simple">https://doi.org/10.11646/zootaxa.5057.2.4</ext-link></mixed-citation></ref><ref id="B50"><mixed-citation xmlns:xlink="http://www.w3.org/1999/xlink" xlink:type="simple"><person-group><name name-style="western"><surname>Sasakawa</surname><given-names>K</given-names></name></person-group> (<year>2010</year>) <article-title>Laboratory studies on the larval food habits of the ground beetle <tp:taxon-name><tp:taxon-name-part taxon-name-part-type="genus">Amara</tp:taxon-name-part> (<tp:taxon-name-part taxon-name-part-type="subgenus">Curtonotus</tp:taxon-name-part>) <tp:taxon-name-part taxon-name-part-type="species">gigantea</tp:taxon-name-part></tp:taxon-name> (Motschulsky)(<tp:taxon-name><tp:taxon-name-part taxon-name-part-type="order">Coleoptera</tp:taxon-name-part></tp:taxon-name>: <tp:taxon-name><tp:taxon-name-part taxon-name-part-type="family">Carabidae</tp:taxon-name-part></tp:taxon-name>: <tp:taxon-name><tp:taxon-name-part taxon-name-part-type="tribe">Zabrini</tp:taxon-name-part></tp:taxon-name>).</article-title><source>Entomological Science</source><volume>13</volume>(<issue>3</issue>): <fpage>358</fpage>–<lpage>362</lpage>. <ext-link xlink:href="10.1111/j.1479-8298.2010.00393.x" ext-link-type="doi" xlink:type="simple">https://doi.org/10.1111/j.1479-8298.2010.00393.x</ext-link></mixed-citation></ref><ref id="B49"><mixed-citation xmlns:xlink="http://www.w3.org/1999/xlink" xlink:type="simple"><person-group><name name-style="western"><surname>Sasakawa</surname><given-names>K</given-names></name></person-group> (<year>2009</year>) <article-title>Effects of maternal diet on fecundity and larval development in the ‘primitive’ granivorous carabid <tp:taxon-name><tp:taxon-name-part taxon-name-part-type="genus">Amara</tp:taxon-name-part> (<tp:taxon-name-part taxon-name-part-type="subgenus">Curtonotus</tp:taxon-name-part>) <tp:taxon-name-part taxon-name-part-type="species">macronota</tp:taxon-name-part></tp:taxon-name>.</article-title><source>Entomologia Experimentalis et Applicata</source><volume>130</volume>(<issue>1</issue>): <fpage>106</fpage>–<lpage>112</lpage>. <ext-link xlink:href="10.1111/j.1570-7458.2008.00799.x" ext-link-type="doi" xlink:type="simple">https://doi.org/10.1111/j.1570-7458.2008.00799.x</ext-link></mixed-citation></ref></ref-list></tp:taxon-treatment>
