# Supplementary material for: ﻿Revision of the macropterous subgenus Curtonotus from east China, with the description of a new species (Carabidae, Zabrini, Amara)
Source: Zookeys. 2024 Jan 22;1190:39–73. doi: 10.3897/zookeys.1190.109539 (PMC10825861; doi:10.3897/zookeys.1190.109539)
Supplement: XML Treatment for Amara (Curtonotus) gigantea [file zookeys.1190.109539-treatment3.xml]

<!DOCTYPE tp:taxon-treatment
  PUBLIC "-//TaxonX//DTD Taxonomic Treatment Publishing DTD v0 20100105//EN" "tax-treatment-NSO.dtd">
<tp:taxon-treatment xmlns:tp="http://www.plazi.org/taxpub"><tp:treatment-meta><kwd-group><label>Taxon classification</label><kwd>
              <named-content content-type="kingdom">Animalia</named-content>
            </kwd><kwd>
              <named-content content-type="order">Coleoptera</named-content>
            </kwd><kwd>
              <named-content content-type="family">Carabidae</named-content>
            </kwd></kwd-group><mixed-citation publication-type="journal"><person-group><name><surname>Li</surname><given-names>Yihang</given-names></name><name><surname>Li</surname><given-names>Haoyuan</given-names></name><name><surname>Shi</surname><given-names>Hongliang</given-names></name></person-group><article-title>﻿Revision of the macropterous subgenus <italic><tp:taxon-name><tp:taxon-name-part taxon-name-part-type="genus" reg="Amara"/><tp:taxon-name-part taxon-name-part-type="subgenus" reg="Curtonotus">Curtonotus</tp:taxon-name-part></tp:taxon-name></italic> from east China, with the description of a new species (<tp:taxon-name><tp:taxon-name-part taxon-name-part-type="family">Carabidae</tp:taxon-name-part></tp:taxon-name>, <tp:taxon-name><tp:taxon-name-part taxon-name-part-type="tribe">Zabrini</tp:taxon-name-part></tp:taxon-name>, <tp:taxon-name><tp:taxon-name-part taxon-name-part-type="genus" reg="Amara">Amara</tp:taxon-name-part></tp:taxon-name>)</article-title><source>Zookeys</source><day>22</day><month>01</month><year>2024</year><volume>1190</volume><fpage>39</fpage><lpage>73</lpage><pub-id pub-id-type="doi">10.3897/zookeys.1190.109539</pub-id></mixed-citation></tp:treatment-meta><tp:nomenclature><label>﻿</label><tp:taxon-name><object-id xmlns:xlink="http://www.w3.org/1999/xlink" content-type="arpha" xlink:type="simple">A3039D72-FC1E-5C16-AA9C-B20337D2B6C6</object-id><tp:taxon-name-part taxon-name-part-type="genus" reg="Amara">Amara</tp:taxon-name-part> (<tp:taxon-name-part taxon-name-part-type="subgenus" reg="Curtonotus">Curtonotus</tp:taxon-name-part>) <tp:taxon-name-part taxon-name-part-type="species" reg="gigantea">gigantea</tp:taxon-name-part></tp:taxon-name><tp:taxon-authority>(Motschulsky, 1844)</tp:taxon-authority><xref ref-type="fig" rid="F2">Fig. 2</xref><tp:nomenclature-citation-list><tp:nomenclature-citation><tp:taxon-name>
                <tp:taxon-name-part taxon-name-part-type="genus" reg="Leirus">Leirus</tp:taxon-name-part>
                <tp:taxon-name-part taxon-name-part-type="species" reg="gigantea">gigantea</tp:taxon-name-part>
              </tp:taxon-name><comment>Motschulsky, 1844: 173. (type locality: “O.-Siberia” [= east Siberia]; syntypes in <named-content xmlns:xlink="http://www.w3.org/1999/xlink" content-type="dwc:institutional_code" xlink:title="Moscow State University" xlink:href="http://grbio.org/institution/moscow-state-university" xlink:type="simple">ZMUM</named-content>); <xref ref-type="bibr" rid="B6">Bates 1873</xref>: 290; <xref ref-type="bibr" rid="B31">Lewis 1879</xref>: 188; <xref ref-type="bibr" rid="B1">Andrewes 1928</xref>: 22; <xref ref-type="bibr" rid="B39">Matsumura 1929</xref>: 194; <xref ref-type="bibr" rid="B27">Kryzhanovskij 1975</xref>: 94; <xref ref-type="bibr" rid="B50">Sasakawa 2010</xref>: 358.</comment></tp:nomenclature-citation><tp:nomenclature-citation><tp:taxon-name>
                <tp:taxon-name-part taxon-name-part-type="genus" reg="Amara">Amara</tp:taxon-name-part>
                <tp:taxon-name-part taxon-name-part-type="species" reg="herculeana">herculeana</tp:taxon-name-part>
              </tp:taxon-name><comment>Tschitschérine, 1894: 381 (type locality: “Chingan mer” [in northern China]; syntypes in <abbrev xmlns:xlink="http://www.w3.org/1999/xlink" xlink:title="Zoological Institute, Russian Academy of Science" id="ABBRID0EG3AG" xlink:type="simple">ZRAS</abbrev>); synonymized by <xref ref-type="bibr" rid="B27">Kryzhanovskij 1975</xref>: 94.</comment></tp:nomenclature-citation></tp:nomenclature-citation-list></tp:nomenclature><tp:treatment-sec sec-type="material" id="SECID0EO3AG"><title>Specimens examined.</title><p>1 male (<abbrev xmlns:xlink="http://www.w3.org/1999/xlink" xlink:title="collection of Yihang Li, Beijing" id="ABBRID0EU3AG" xlink:type="simple">CLYH</abbrev>), China, Beijing, Changping district, Hedi Road, <named-content xmlns:xlink="http://www.w3.org/1999/xlink" content-type="dwc:verbatimCoordinates" xlink:type="simple"><named-content content-type="geo-json" specific-use="{&#34;type&#34;:&#34;Point&#34;,&#34;coordinates&#34;:[116.313659,40.138031]}" id="NCID0E23AG" xlink:type="simple">40.138031°N, 116.313659°E</named-content></named-content>, 40 m, 2022.06.14, Yihang Li leg.; 1 male (<abbrev xmlns:xlink="http://www.w3.org/1999/xlink" xlink:title="collection of Yihang Li, Beijing" id="ABBRID0EA4AG" xlink:type="simple">CLYH</abbrev>), China, Beijing, Yuhuangmiao Village, <named-content xmlns:xlink="http://www.w3.org/1999/xlink" content-type="dwc:verbatimCoordinates" xlink:type="simple"><named-content content-type="geo-json" specific-use="{&#34;type&#34;:&#34;Point&#34;,&#34;coordinates&#34;:[115.895570,40.515125]}" id="NCID0EH4AG" xlink:type="simple">40.515125°N, 115.895570°E</named-content></named-content>, 556 m, 2022.08.06, Yihang Li leg.; 1 male (<abbrev xmlns:xlink="http://www.w3.org/1999/xlink" xlink:title="collection of Haoyuan Li, Beijing" id="ABBRID0EM4AG" xlink:type="simple">CLHY</abbrev>), China, Hebei, Saihanba Forest Park, 1650 m, 2021.06, Sikai Du leg. ; 1 male (<abbrev xmlns:xlink="http://www.w3.org/1999/xlink" xlink:title="collection of Yihang Li, Beijing" id="ABBRID0EQ4AG" xlink:type="simple">CLYH</abbrev>), China, Henan, Baotianman Eco-tourist Area, 2020.07, Haoyi Liu leg.; 4 males, 1 female, China, Inner Mongolia, Tongliao, Horqin Left Rear banner, Jinbaotun Town, <named-content xmlns:xlink="http://www.w3.org/1999/xlink" content-type="dwc:verbatimCoordinates" xlink:type="simple"><named-content content-type="geo-json" specific-use="{&#34;type&#34;:&#34;Point&#34;,&#34;coordinates&#34;:[123.545808,43.372914]}" id="NCID0EX4AG" xlink:type="simple">43.372914°N, 123.545808°E</named-content></named-content>, 2022.06, Hongliang Li, leg.; 15 males, 15 females (<abbrev xmlns:xlink="http://www.w3.org/1999/xlink" xlink:title="collection of Haoyuan Li, Beijing" id="ABBRID0E34AG" xlink:type="simple">CLHY</abbrev>), China, Jiangsu, Yangzhou, Jiangdu District, Heping Road, <named-content xmlns:xlink="http://www.w3.org/1999/xlink" content-type="dwc:verbatimCoordinates" xlink:type="simple"><named-content content-type="geo-json" specific-use="{&#34;type&#34;:&#34;Point&#34;,&#34;coordinates&#34;:[119.574815,32.377533]}" id="NCID0ED5AG" xlink:type="simple">32.377533°N, 119.574815°E</named-content></named-content>, 119 m, 2023. 04, Wang leg.; 2 males, 1 female, (<named-content xmlns:xlink="http://www.w3.org/1999/xlink" content-type="dwc:institutional_code" xlink:title="Forest Entomology Laboratory, Beijing Forestry University" xlink:href="http://grbio.org/institution/beijing-forestry-university" xlink:type="simple">CBJFU</named-content>), China, Jilin, Qianjin County, Jiaohe Forest Station, <named-content xmlns:xlink="http://www.w3.org/1999/xlink" content-type="dwc:verbatimCoordinates" xlink:type="simple"><named-content content-type="geo-json" specific-use="{&#34;type&#34;:&#34;Point&#34;,&#34;coordinates&#34;:[127.697100,43.955500]}" id="NCID0EP5AG" xlink:type="simple">43.9555°N, 127.6971°E</named-content></named-content>, 397 m, 2018. 08.31–09.01, Hongliang Shi leg.; 1 male (<named-content xmlns:xlink="http://www.w3.org/1999/xlink" content-type="dwc:institutional_code" xlink:title="Forest Entomology Laboratory, Beijing Forestry University" xlink:href="http://grbio.org/institution/beijing-forestry-university" xlink:type="simple">CBJFU</named-content>), China, Shaanxi, Yangxian, Huayang township, 2017.VIII.4, Weifeng Yan leg.; 1 male (<abbrev xmlns:xlink="http://www.w3.org/1999/xlink" xlink:title="collection of Haoyuan Li, Beijing" id="ABBRID0EY5AG" xlink:type="simple">CLHY</abbrev>), China, Zhejiang, Zhoushan, Shengsi county, Caiyuan town, <named-content xmlns:xlink="http://www.w3.org/1999/xlink" content-type="dwc:verbatimCoordinates" xlink:type="simple"><named-content content-type="geo-json" specific-use="{&#34;type&#34;:&#34;Point&#34;,&#34;coordinates&#34;:[122.462928,30.709870]}" id="NCID0E65AG" xlink:type="simple">30.709870°N, 122.462928°E</named-content></named-content>, 52.78 m, 2023.06.17, Haoyuan Li leg.</p></tp:treatment-sec><tp:treatment-sec sec-type="Chinese common name" id="SECID0EE6AG"><title>Chinese common name.</title><p>巨暗步甲.</p></tp:treatment-sec><tp:treatment-sec sec-type="diagnosis" id="SECID0EJ6AG"><title>Diagnosis.</title><p>The largest Chinese species of the subgenus, <abbrev xmlns:xlink="http://www.w3.org/1999/xlink" xlink:title="length of body" id="ABBRID0EP6AG" xlink:type="simple">BL</abbrev> = 16.0–25.0 mm; dorsum black, legs dark brown to black; head strongly thickened, only a little shorter and narrower than pronotum maximum width; head with one or two supraorbital setae. Pronotum cordate (Fig. <xref ref-type="fig" rid="F2">2B</xref>), finely and densely punctate through mid-anterior, basal and lateral regions; lateral margins strongly sinuate before posterior angles; posterior angles nearly rectangular, slightly laterally protruded. Elytra elongated; lateral sides of abdominal sternites smooth. Male mesotibiae projection composed of one large denticle and two small denticles (Fig. <xref ref-type="fig" rid="F2">2C</xref>): proximal denticle widely triangular, with a row of setae, two distal denticles present between the proximal one and tibiae distal apex. Male genitalia with the apical lamella of aedeagus strongly elongate (Fig. <xref ref-type="fig" rid="F2">2F</xref>), gently declined to right, a little attenuate to tip. Gonocoxite 2 (Fig. <xref ref-type="fig" rid="F2">2G</xref>) of ovipositor elongated, length ~ 1.5× greatest width, a little widened to apex, apex widely rounded.</p><fig id="F2" position="float" orientation="portrait"><object-id xmlns:xlink="http://www.w3.org/1999/xlink" content-type="doi" xlink:type="simple">10.3897/zookeys.1190.109539.figure2</object-id><object-id xmlns:xlink="http://www.w3.org/1999/xlink" content-type="arpha" xlink:type="simple">040EFC1C-24BC-5C16-A63F-8C1BCF5B779B</object-id><label>Figure 2.</label><caption><p><tp:taxon-name><tp:taxon-name-part taxon-name-part-type="genus" reg="Amara">Amara</tp:taxon-name-part> (<tp:taxon-name-part taxon-name-part-type="subgenus" reg="Curtonotus">Curtonotus</tp:taxon-name-part>) <tp:taxon-name-part taxon-name-part-type="species" reg="gigantea">gigantea</tp:taxon-name-part></tp:taxon-name><bold>A</bold> dorsal habitus, male (Fengning, Hebei, taken by Xiaoran Yang) <bold>B</bold> pronotum posterior angle (taken by Xiaoran Yang) <bold>C</bold> male mesotibia (taken by Xiaoran Yang) <bold>D</bold> lateral view of aedeagus <bold>E</bold> right paramere <bold>F</bold> apical lamella <bold>G</bold> female gonocoxite (Tongliao, Inner Mongolia). Scale bars: 5 mm (<bold>A</bold>); 1 mm (<bold>B–E</bold>); 0.5 mm (<bold>F, G</bold>).</p></caption><graphic xmlns:xlink="http://www.w3.org/1999/xlink" xlink:href="zookeys-1190-039_article-109539__-g002.jpg" position="float" orientation="portrait" xlink:type="simple" id="oo_971798.jpg"><uri content-type="original_file" xlink:type="simple">https://binary.pensoft.net/fig/971798</uri></graphic></fig></tp:treatment-sec><tp:treatment-sec sec-type="distribution" id="SECID0ESBBG"><title>Distribution.</title><p>China (Beijing, Hebei, Gansu, Heilongjiang, Liaoning, Jilin, Inner Mongolia, Jiangsu, Sichuan, Shaanxi, Shanxi, Shanghai, Shandong, Henan*, Zhejiang, Taiwan), Japan, North Korea, South Korea, Russia (Far East, east Siberia), Oriental Region.</p><sec sec-type="﻿Amara (Curtonotus) tumida species group" id="SECID0EXBBG"><title>﻿<tp:taxon-name><tp:taxon-name-part taxon-name-part-type="genus" reg="Amara">Amara</tp:taxon-name-part> (<tp:taxon-name-part taxon-name-part-type="subgenus" reg="Curtonotus">Curtonotus</tp:taxon-name-part>) <tp:taxon-name-part taxon-name-part-type="species" reg="tumida">tumida</tp:taxon-name-part></tp:taxon-name> species group</title><p>Five species distributed in eastern China belong to this species group. They are characterized by the head with only one supraorbital seta each side and the pronotum lateral setae absent. These two distinctive features make them easily differentiated from all other <italic><tp:taxon-name><tp:taxon-name-part taxon-name-part-type="genus" reg="Amara"/><tp:taxon-name-part taxon-name-part-type="subgenus" reg="Curtonotus">Curtonotus</tp:taxon-name-part></tp:taxon-name></italic> species known from eastern China.</p></sec></tp:treatment-sec><ref-list><ref id="B6"><mixed-citation xmlns:xlink="http://www.w3.org/1999/xlink" xlink:type="simple"><person-group><name name-style="western"><surname>Bates</surname><given-names>HW</given-names></name></person-group> (<year>1873</year>) <article-title>10. On the Geodephagous <tp:taxon-name><tp:taxon-name-part taxon-name-part-type="order">Coleoptera</tp:taxon-name-part></tp:taxon-name> of Japan.</article-title><source>Transactions of the Royal Entomological Society of London</source><volume>1873</volume>(<issue>2</issue>): <fpage>219</fpage>–<lpage>322</lpage>. <ext-link xlink:href="10.1111/j.1365-2311.1873.tb00643.x" ext-link-type="doi" xlink:type="simple">https://doi.org/10.1111/j.1365-2311.1873.tb00643.x</ext-link></mixed-citation></ref><ref id="B31"><mixed-citation xmlns:xlink="http://www.w3.org/1999/xlink" xlink:type="simple"><person-group><name name-style="western"><surname>Lewis</surname><given-names>G</given-names></name></person-group> (<year>1879</year>) A Catalogue of <tp:taxon-name><tp:taxon-name-part taxon-name-part-type="order">Coleoptera</tp:taxon-name-part></tp:taxon-name> from the Japanese Archipelago. Taylor &amp; Francis, London 31 pp.</mixed-citation></ref><ref id="B1"><mixed-citation xmlns:xlink="http://www.w3.org/1999/xlink" xlink:type="simple"><person-group><name name-style="western"><surname>Andrewes</surname><given-names>HE</given-names></name></person-group> (<year>1928</year>) <article-title>On the types of Oriental <tp:taxon-name><tp:taxon-name-part taxon-name-part-type="family">Carabidae</tp:taxon-name-part></tp:taxon-name> described by V. de Motschulsky.</article-title><source>Transactions of the Royal Entomological Society of London</source><volume>76</volume>(<issue>1</issue>): <fpage>1</fpage>–<lpage>24</lpage>. <ext-link xlink:href="10.1111/j.1365-2311.1928.tb01185.x" ext-link-type="doi" xlink:type="simple">https://doi.org/10.1111/j.1365-2311.1928.tb01185.x</ext-link></mixed-citation></ref><ref id="B39"><mixed-citation xmlns:xlink="http://www.w3.org/1999/xlink" xlink:type="simple"><person-group><name name-style="western"><surname>Matsumura</surname><given-names>S</given-names></name></person-group> (<year>1929</year>) <article-title>Catalogus Coleopterorum Japonicum.</article-title><source><tp:taxon-name><tp:taxon-name-part taxon-name-part-type="class">Insecta</tp:taxon-name-part></tp:taxon-name> Matsumurana</source><volume>3</volume>(<issue>4</issue>): <fpage>193</fpage>–<lpage>194</lpage>.</mixed-citation></ref><ref id="B27"><mixed-citation xmlns:xlink="http://www.w3.org/1999/xlink" xlink:type="simple"><person-group><name name-style="western"><surname>Kryzhanovskij</surname><given-names>OL</given-names></name></person-group> (<year>1975</year>) <article-title>The ground-beetles of the genus <italic><tp:taxon-name><tp:taxon-name-part taxon-name-part-type="genus"/><tp:taxon-name-part taxon-name-part-type="subgenus">Curtonotus</tp:taxon-name-part></tp:taxon-name></italic> Stephens (<tp:taxon-name><tp:taxon-name-part taxon-name-part-type="order">Coleoptera</tp:taxon-name-part></tp:taxon-name>, <tp:taxon-name><tp:taxon-name-part taxon-name-part-type="family">Carabidae</tp:taxon-name-part></tp:taxon-name>) from the Mongolian People’s Republic and adjacent regions (Studies on the tribe <tp:taxon-name><tp:taxon-name-part taxon-name-part-type="tribe">Amarini</tp:taxon-name-part></tp:taxon-name> 2).</article-title><source>Insects of Mongolia</source><volume>6</volume>(<issue>3</issue>): <fpage>90</fpage>–<lpage>98</lpage>.</mixed-citation></ref><ref id="B50"><mixed-citation xmlns:xlink="http://www.w3.org/1999/xlink" xlink:type="simple"><person-group><name name-style="western"><surname>Sasakawa</surname><given-names>K</given-names></name></person-group> (<year>2010</year>) <article-title>Laboratory studies on the larval food habits of the ground beetle <tp:taxon-name><tp:taxon-name-part taxon-name-part-type="genus">Amara</tp:taxon-name-part> (<tp:taxon-name-part taxon-name-part-type="subgenus">Curtonotus</tp:taxon-name-part>) <tp:taxon-name-part taxon-name-part-type="species">gigantea</tp:taxon-name-part></tp:taxon-name> (Motschulsky)(<tp:taxon-name><tp:taxon-name-part taxon-name-part-type="order">Coleoptera</tp:taxon-name-part></tp:taxon-name>: <tp:taxon-name><tp:taxon-name-part taxon-name-part-type="family">Carabidae</tp:taxon-name-part></tp:taxon-name>: <tp:taxon-name><tp:taxon-name-part taxon-name-part-type="tribe">Zabrini</tp:taxon-name-part></tp:taxon-name>).</article-title><source>Entomological Science</source><volume>13</volume>(<issue>3</issue>): <fpage>358</fpage>–<lpage>362</lpage>. <ext-link xlink:href="10.1111/j.1479-8298.2010.00393.x" ext-link-type="doi" xlink:type="simple">https://doi.org/10.1111/j.1479-8298.2010.00393.x</ext-link></mixed-citation></ref></ref-list></tp:taxon-treatment>
