# Supplementary material for: ﻿Revision of the macropterous subgenus Curtonotus from east China, with the description of a new species (Carabidae, Zabrini, Amara)
Source: Zookeys. 2024 Jan 22;1190:39–73. doi: 10.3897/zookeys.1190.109539 (PMC10825861; doi:10.3897/zookeys.1190.109539)
Supplement: XML Treatment for Amara (Curtonotus) gansuensis [file zookeys.1190.109539-treatment4.xml]

<!DOCTYPE tp:taxon-treatment
  PUBLIC "-//TaxonX//DTD Taxonomic Treatment Publishing DTD v0 20100105//EN" "tax-treatment-NSO.dtd">
<tp:taxon-treatment xmlns:tp="http://www.plazi.org/taxpub"><tp:treatment-meta><kwd-group><label>Taxon classification</label><kwd>
              <named-content content-type="kingdom">Animalia</named-content>
            </kwd><kwd>
              <named-content content-type="order">Coleoptera</named-content>
            </kwd><kwd>
              <named-content content-type="family">Carabidae</named-content>
            </kwd></kwd-group><mixed-citation publication-type="journal"><person-group><name><surname>Li</surname><given-names>Yihang</given-names></name><name><surname>Li</surname><given-names>Haoyuan</given-names></name><name><surname>Shi</surname><given-names>Hongliang</given-names></name></person-group><article-title>﻿Revision of the macropterous subgenus <italic><tp:taxon-name><tp:taxon-name-part taxon-name-part-type="genus" reg="Amara"/><tp:taxon-name-part taxon-name-part-type="subgenus" reg="Curtonotus">Curtonotus</tp:taxon-name-part></tp:taxon-name></italic> from east China, with the description of a new species (<tp:taxon-name><tp:taxon-name-part taxon-name-part-type="family">Carabidae</tp:taxon-name-part></tp:taxon-name>, <tp:taxon-name><tp:taxon-name-part taxon-name-part-type="tribe">Zabrini</tp:taxon-name-part></tp:taxon-name>, <tp:taxon-name><tp:taxon-name-part taxon-name-part-type="genus" reg="Amara">Amara</tp:taxon-name-part></tp:taxon-name>)</article-title><source>Zookeys</source><day>22</day><month>01</month><year>2024</year><volume>1190</volume><fpage>39</fpage><lpage>73</lpage><pub-id pub-id-type="doi">10.3897/zookeys.1190.109539</pub-id></mixed-citation></tp:treatment-meta><tp:nomenclature><label>﻿</label><tp:taxon-name><object-id xmlns:xlink="http://www.w3.org/1999/xlink" content-type="arpha" xlink:type="simple">39913625-E33A-5FF1-BC68-AC162CB844D8</object-id><tp:taxon-name-part taxon-name-part-type="genus" reg="Amara">Amara</tp:taxon-name-part> (<tp:taxon-name-part taxon-name-part-type="subgenus" reg="Curtonotus">Curtonotus</tp:taxon-name-part>) <tp:taxon-name-part taxon-name-part-type="species" reg="gansuensis">gansuensis</tp:taxon-name-part></tp:taxon-name><tp:taxon-authority>Jedlička, 1957</tp:taxon-authority><xref ref-type="fig" rid="F3">Fig. 3</xref><tp:nomenclature-citation-list><tp:nomenclature-citation><tp:taxon-name><tp:taxon-name-part taxon-name-part-type="genus" reg="Amara">Amara</tp:taxon-name-part> (<tp:taxon-name-part taxon-name-part-type="subgenus" reg="Curtonotus">Curtonotus</tp:taxon-name-part>) <tp:taxon-name-part taxon-name-part-type="species" reg="gansuensis">gansuensis</tp:taxon-name-part></tp:taxon-name><comment>Jedlička, 1957: 26 (type locality: Gansu, China; holotype in <named-content xmlns:xlink="http://www.w3.org/1999/xlink" content-type="dwc:institutional_code" xlink:title="Narodni Muzeum Prirodovedecke Muzeum, Prague" xlink:href="http://grbio.org/institution/national-museum-prague-0" xlink:type="simple">NMPC</named-content>); <xref ref-type="bibr" rid="B18">Hieke 1993</xref>: 98.</comment></tp:nomenclature-citation><tp:nomenclature-citation><tp:taxon-name><tp:taxon-name-part taxon-name-part-type="genus" reg="Amara">Amara</tp:taxon-name-part> (<tp:taxon-name-part taxon-name-part-type="subgenus" reg="Curtonotus">Curtonotus</tp:taxon-name-part>) <tp:taxon-name-part taxon-name-part-type="species" reg="pseudoseishini">pseudoseishini</tp:taxon-name-part></tp:taxon-name><comment>Hieke, 1990: 269 (type locality: “Chin Ling Shan” [= Qinling mountains, China], approx. <named-content xmlns:xlink="http://www.w3.org/1999/xlink" content-type="dwc:verbatimCoordinates" xlink:type="simple"><named-content content-type="geo-json" specific-use="{&#34;type&#34;:&#34;Point&#34;,&#34;coordinates&#34;:[108.000000,34.000000]}" id="NCID0EQFBG" xlink:type="simple">34°N, 108°E</named-content></named-content>; holotype in <named-content xmlns:xlink="http://www.w3.org/1999/xlink" content-type="dwc:institutional_code" xlink:title="Zoological Museum, University of Copenhagen" xlink:href="http://grbio.org/institution/zoological-museum-university-copenhagen" xlink:type="simple">ZMUC</named-content>); synonymized by <xref ref-type="bibr" rid="B18">Hieke 1993</xref>: 98.</comment></tp:nomenclature-citation></tp:nomenclature-citation-list></tp:nomenclature><tp:treatment-sec sec-type="material" id="SECID0E4FBG"><title>Specimens examined.</title><p>8 males, 9 females (<named-content xmlns:xlink="http://www.w3.org/1999/xlink" content-type="dwc:institutional_code" xlink:title="Forest Entomology Laboratory, Beijing Forestry University" xlink:href="http://grbio.org/institution/beijing-forestry-university" xlink:type="simple">CBJFU</named-content>), China, Beijing, Mentougou District, Xiaolongmen Forest Park, 1100 m, 2014.8~2019.8; 1 female (<named-content xmlns:xlink="http://www.w3.org/1999/xlink" content-type="dwc:institutional_code" xlink:title="Forest Entomology Laboratory, Beijing Forestry University" xlink:href="http://grbio.org/institution/beijing-forestry-university" xlink:type="simple">CBJFU</named-content>), China, Beijing, Huairou District, Education Center of Beijing University of Agriculture, 2016.07.30, Pingzhou Zhu leg.; 1 male, 3 females (<named-content xmlns:xlink="http://www.w3.org/1999/xlink" content-type="dwc:institutional_code" xlink:title="Forest Entomology Laboratory, Beijing Forestry University" xlink:href="http://grbio.org/institution/beijing-forestry-university" xlink:type="simple">CBJFU</named-content>), China, Beijing, Songshan National Nature Reserve, <named-content xmlns:xlink="http://www.w3.org/1999/xlink" content-type="dwc:verbatimCoordinates" xlink:type="simple"><named-content content-type="geo-json" specific-use="{&#34;type&#34;:&#34;Point&#34;,&#34;coordinates&#34;:[115.791110,40.508060]}" id="NCID0ESGBG" xlink:type="simple">40.50806°N, 115.79111°E</named-content></named-content>, 778 m, 2013.07.22–08.5, Liubo leg.; 1 female (<named-content xmlns:xlink="http://www.w3.org/1999/xlink" content-type="dwc:institutional_code" xlink:title="Forest Entomology Laboratory, Beijing Forestry University" xlink:href="http://grbio.org/institution/beijing-forestry-university" xlink:type="simple">CBJFU</named-content>), China, Hebei, Chongli, CN2, <named-content xmlns:xlink="http://www.w3.org/1999/xlink" content-type="dwc:verbatimCoordinates" xlink:type="simple"><named-content content-type="geo-json" specific-use="{&#34;type&#34;:&#34;Point&#34;,&#34;coordinates&#34;:[114.949900,40.881400]}" id="NCID0E5GBG" xlink:type="simple">40.8814°N, 114.9499°E</named-content></named-content>, 718 m, 2018. 10, Wenhao Hu leg.; 1 female (<named-content xmlns:xlink="http://www.w3.org/1999/xlink" content-type="dwc:institutional_code" xlink:title="Forest Entomology Laboratory, Beijing Forestry University" xlink:href="http://grbio.org/institution/beijing-forestry-university" xlink:type="simple">CBJFU</named-content>), China, Shanxi, Gujiao, Kangjialiang Village, <named-content xmlns:xlink="http://www.w3.org/1999/xlink" content-type="dwc:verbatimCoordinates" xlink:type="simple"><named-content content-type="geo-json" specific-use="{&#34;type&#34;:&#34;Point&#34;,&#34;coordinates&#34;:[112.190000,37.531600]}" id="NCID0EKHBG" xlink:type="simple">37.5316°N, 112.19°E</named-content></named-content>, 1230 m, 2021.09.10, Xiaojie Sun leg.; 2 females (<abbrev xmlns:xlink="http://www.w3.org/1999/xlink" xlink:title="collection of Yihang Li, Beijing" id="ABBRID0EPHBG" xlink:type="simple">CLYH</abbrev>), China, Hebei, Zhangjiakou, Hailiutu, Dayuedai, <named-content xmlns:xlink="http://www.w3.org/1999/xlink" content-type="dwc:verbatimCoordinates" xlink:type="simple"><named-content content-type="geo-json" specific-use="{&#34;type&#34;:&#34;Point&#34;,&#34;coordinates&#34;:[114.512037,41.176428]}" id="NCID0EWHBG" xlink:type="simple">41.176428°N, 114.512037°E</named-content></named-content>, 1390 m, 2022.09.11, Cong Wang leg.</p></tp:treatment-sec><tp:treatment-sec sec-type="Chinese common name" id="SECID0E2HBG"><title>Chinese common name.</title><p>甘肃暗步甲.</p></tp:treatment-sec><tp:treatment-sec sec-type="diagnosis" id="SECID0EAIBG"><title>Diagnosis.</title><p>Medium-sized species, <abbrev xmlns:xlink="http://www.w3.org/1999/xlink" xlink:title="length of body" id="ABBRID0EGIBG" xlink:type="simple">BL</abbrev> = 9.6–12.0 mm; dorsum shining black, legs reddish brown; head small, ~ 1/2 of pronotum maximum width, with one supraorbital seta. Pronotum cordate (Fig. <xref ref-type="fig" rid="F3">3B</xref>), densely punctate at base, sparsely punctate at mid-anterior region; lateral margins strongly sinuate before posterior angles; lateral grooves deeply incised, a little expanded, and distinctly punctate; posterior angles acute and laterally protruded. Elytra elongated, widest after middle; sides of abdominal sternites densely punctate. Male mesotibiae projection (Fig. <xref ref-type="fig" rid="F3">3C</xref>) composed of two small denticles; the proximal denticle acutely pointed a little beyond middle; distal denticle on the midpoint between the proximal one and tibiae apex. Male genitalia with apical lamella (Fig. <xref ref-type="fig" rid="F3">3F</xref>) elongate, subtriangular, almost straight, narrowed to apex; gonocoxite 2 (Fig. <xref ref-type="fig" rid="F3">3G</xref>) of ovipositor elongated, length ~ 1.6× greatest width, apex a little narrowed.</p><fig id="F3" position="float" orientation="portrait"><object-id xmlns:xlink="http://www.w3.org/1999/xlink" content-type="doi" xlink:type="simple">10.3897/zookeys.1190.109539.figure3</object-id><object-id xmlns:xlink="http://www.w3.org/1999/xlink" content-type="arpha" xlink:type="simple">48887709-CB8C-5B96-A91C-82B2A4F1B011</object-id><label>Figure 3.</label><caption><p><tp:taxon-name><tp:taxon-name-part taxon-name-part-type="genus" reg="Amara">Amara</tp:taxon-name-part> (<tp:taxon-name-part taxon-name-part-type="subgenus" reg="Curtonotus">Curtonotus</tp:taxon-name-part>) <tp:taxon-name-part taxon-name-part-type="species" reg="gansuensis">gansuensis</tp:taxon-name-part></tp:taxon-name><bold>A</bold> dorsal habitus, male (Mentougou District, Beijing) <bold>B</bold> pronotum posterior angle <bold>C</bold> male mesotibia <bold>D</bold> lateral view of aedeagus <bold>E</bold> right paramere <bold>F</bold> apical lamella <bold>G</bold> female gonocoxite (Chongli, Hebei). Scale bars: 5 mm (<bold>A</bold>); 1 mm (<bold>B–E</bold>); 0.5 mm (<bold>F, G</bold>).</p></caption><graphic xmlns:xlink="http://www.w3.org/1999/xlink" xlink:href="zookeys-1190-039_article-109539__-g003.jpg" position="float" orientation="portrait" xlink:type="simple" id="oo_971799.jpg"><uri content-type="original_file" xlink:type="simple">https://binary.pensoft.net/fig/971799</uri></graphic></fig></tp:treatment-sec><tp:treatment-sec sec-type="comparisons" id="SECID0EJKBG"><title>Comparison.</title><p>This species can be distinguished from the other four Chinese species belonging to this species group by its deeply incised and punctate pronotum lateral grooves.</p></tp:treatment-sec><tp:treatment-sec sec-type="distribution" id="SECID0EOKBG"><title>Distribution.</title><p>China (Beijing, Hebei*, Gansu, Liaoning, Shaanxi, Shanxi*), North Korea, Russia (Far East).</p></tp:treatment-sec><tp:treatment-sec sec-type="remarks" id="SECID0ETKBG"><title>Remarks.</title><p>According to our examined specimens, the pronotum of this species exhibits a variable length of the sinuation before the posterior angles.</p></tp:treatment-sec><ref-list><ref id="B18"><mixed-citation xmlns:xlink="http://www.w3.org/1999/xlink" xlink:type="simple"><person-group><name name-style="western"><surname>Hieke</surname><given-names>F</given-names></name></person-group> (<year>1993</year>) <article-title>Die Untergattung <tp:taxon-name><tp:taxon-name-part taxon-name-part-type="genus">Harpalodema</tp:taxon-name-part></tp:taxon-name> Reitter 1888, von <italic><tp:taxon-name><tp:taxon-name-part taxon-name-part-type="genus">Amara</tp:taxon-name-part></tp:taxon-name></italic> Bon. sowie über <tp:taxon-name><tp:taxon-name-part taxon-name-part-type="genus">Amara</tp:taxon-name-part></tp:taxon-name>-Arten anderer Subgenera (<tp:taxon-name><tp:taxon-name-part taxon-name-part-type="order">Coleoptera</tp:taxon-name-part></tp:taxon-name>, <tp:taxon-name><tp:taxon-name-part taxon-name-part-type="family">Carabidae</tp:taxon-name-part></tp:taxon-name>). Deutsche Entomologische Zeitschrift [(N. F.</article-title><source>) (Berlin)]</source><volume>40</volume>(<issue>1</issue>): <fpage>1</fpage>–<lpage>160</lpage>. <ext-link xlink:href="10.1002/mmnd.19930400102" ext-link-type="doi" xlink:type="simple">https://doi.org/10.1002/mmnd.19930400102</ext-link></mixed-citation></ref></ref-list></tp:taxon-treatment>
