# Supplementary material for: ﻿Revision of the macropterous subgenus Curtonotus from east China, with the description of a new species (Carabidae, Zabrini, Amara)
Source: Zookeys. 2024 Jan 22;1190:39–73. doi: 10.3897/zookeys.1190.109539 (PMC10825861; doi:10.3897/zookeys.1190.109539)
Supplement: XML Treatment for Amara (Curtonotus) goniodera [file zookeys.1190.109539-treatment5.xml]

<!DOCTYPE tp:taxon-treatment
  PUBLIC "-//TaxonX//DTD Taxonomic Treatment Publishing DTD v0 20100105//EN" "tax-treatment-NSO.dtd">
<tp:taxon-treatment xmlns:tp="http://www.plazi.org/taxpub"><tp:treatment-meta><kwd-group><label>Taxon classification</label><kwd>
              <named-content content-type="kingdom">Animalia</named-content>
            </kwd><kwd>
              <named-content content-type="order">Coleoptera</named-content>
            </kwd><kwd>
              <named-content content-type="family">Carabidae</named-content>
            </kwd></kwd-group><mixed-citation publication-type="journal"><person-group><name><surname>Li</surname><given-names>Yihang</given-names></name><name><surname>Li</surname><given-names>Haoyuan</given-names></name><name><surname>Shi</surname><given-names>Hongliang</given-names></name></person-group><article-title>﻿Revision of the macropterous subgenus <italic><tp:taxon-name><tp:taxon-name-part taxon-name-part-type="genus" reg="Amara"/><tp:taxon-name-part taxon-name-part-type="subgenus" reg="Curtonotus">Curtonotus</tp:taxon-name-part></tp:taxon-name></italic> from east China, with the description of a new species (<tp:taxon-name><tp:taxon-name-part taxon-name-part-type="family">Carabidae</tp:taxon-name-part></tp:taxon-name>, <tp:taxon-name><tp:taxon-name-part taxon-name-part-type="tribe">Zabrini</tp:taxon-name-part></tp:taxon-name>, <tp:taxon-name><tp:taxon-name-part taxon-name-part-type="genus" reg="Amara">Amara</tp:taxon-name-part></tp:taxon-name>)</article-title><source>Zookeys</source><day>22</day><month>01</month><year>2024</year><volume>1190</volume><fpage>39</fpage><lpage>73</lpage><pub-id pub-id-type="doi">10.3897/zookeys.1190.109539</pub-id></mixed-citation></tp:treatment-meta><tp:nomenclature><label>﻿</label><tp:taxon-name><object-id xmlns:xlink="http://www.w3.org/1999/xlink" content-type="arpha" xlink:type="simple">4456AB4A-F0A1-5E6C-93D5-878F6BB93052</object-id><tp:taxon-name-part taxon-name-part-type="genus" reg="Amara">Amara</tp:taxon-name-part> (<tp:taxon-name-part taxon-name-part-type="subgenus" reg="Curtonotus">Curtonotus</tp:taxon-name-part>) <tp:taxon-name-part taxon-name-part-type="species" reg="goniodera">goniodera</tp:taxon-name-part></tp:taxon-name><tp:taxon-authority>Tschitschérine, 1895</tp:taxon-authority><xref ref-type="fig" rid="F4">Fig. 4</xref><tp:nomenclature-citation-list><tp:nomenclature-citation><tp:taxon-name><tp:taxon-name-part taxon-name-part-type="genus" reg="Amara">Amara</tp:taxon-name-part> (<tp:taxon-name-part taxon-name-part-type="subgenus" reg="Curtonotus">Curtonotus</tp:taxon-name-part>) <tp:taxon-name-part taxon-name-part-type="species" reg="goniodera">goniodera</tp:taxon-name-part></tp:taxon-name><comment>Tschitschérine, 1895: 164 (type locality: Korea; holotype in <abbrev xmlns:xlink="http://www.w3.org/1999/xlink" xlink:title="Természettudományi Múzeum Allattara" id="ABBRID0EWMBG" xlink:type="simple">TMB</abbrev>); <xref ref-type="bibr" rid="B17">Hieke 1990</xref>: 256.</comment></tp:nomenclature-citation></tp:nomenclature-citation-list></tp:nomenclature><tp:treatment-sec sec-type="material" id="SECID0E5MBG"><title>Specimens examined.</title><p>2 males (<named-content xmlns:xlink="http://www.w3.org/1999/xlink" content-type="dwc:institutional_code" xlink:title="Forest Entomology Laboratory, Beijing Forestry University" xlink:href="http://grbio.org/institution/beijing-forestry-university" xlink:type="simple">CBJFU</named-content>), China, Inner Mongolia, Genhe, Daxinganling Ecological Station, <named-content xmlns:xlink="http://www.w3.org/1999/xlink" content-type="dwc:verbatimCoordinates" xlink:type="simple"><named-content content-type="geo-json" specific-use="{&#34;type&#34;:&#34;Point&#34;,&#34;coordinates&#34;:[121.582400,50.806100]}" id="NCID0ELNBG" xlink:type="simple">50.8061°N, 121.5824°E</named-content></named-content>, 726 m, 2018.08.28, Hongliang Shi leg.; 1 male (<named-content xmlns:xlink="http://www.w3.org/1999/xlink" content-type="dwc:institutional_code" xlink:title="Forest Entomology Laboratory, Beijing Forestry University" xlink:href="http://grbio.org/institution/beijing-forestry-university" xlink:type="simple">CBJFU</named-content>), China, Jilin, Baishan, Fusong County, west of Changsongling tunnel, <named-content xmlns:xlink="http://www.w3.org/1999/xlink" content-type="dwc:verbatimCoordinates" xlink:type="simple"><named-content content-type="geo-json" specific-use="{&#34;type&#34;:&#34;Point&#34;,&#34;coordinates&#34;:[127.940000,41.778900]}" id="NCID0EXNBG" xlink:type="simple">41.7789°N, 127.9400°E</named-content></named-content>, 1577 m, 2019.08.09, Hongliang Shi &amp; Yizhou Liu leg.; 1 male (<named-content xmlns:xlink="http://www.w3.org/1999/xlink" content-type="dwc:institutional_code" xlink:title="Forest Entomology Laboratory, Beijing Forestry University" xlink:href="http://grbio.org/institution/beijing-forestry-university" xlink:type="simple">CBJFU</named-content>), China, Jilin, Antu County, north slope of Changbaishan mt, the waterfall of Tianchi, <named-content xmlns:xlink="http://www.w3.org/1999/xlink" content-type="dwc:verbatimCoordinates" xlink:type="simple"><named-content content-type="geo-json" specific-use="{&#34;type&#34;:&#34;Point&#34;,&#34;coordinates&#34;:[128.054400,42.037300]}" id="NCID0EDOBG" xlink:type="simple">42.0373°N, 128.0544°E</named-content></named-content>, 1959 m, 2019.08.06, Hongliang Shi &amp; Yizhou Liu leg.; 1 female (<abbrev xmlns:xlink="http://www.w3.org/1999/xlink" xlink:title="collection of Yihang Li, Beijing" id="ABBRID0EIOBG" xlink:type="simple">CLYH</abbrev>), China, Jilin, Baishan, Antu County, north slope of Changbaishan mt, the waterfall of Tianchi, 2023.06.14, Taoqi Wang leg.</p></tp:treatment-sec><tp:treatment-sec sec-type="Chinese common name" id="SECID0EMOBG"><title>Chinese common name.</title><p>宽瓣暗步甲.</p></tp:treatment-sec><tp:treatment-sec sec-type="diagnosis" id="SECID0EROBG"><title>Diagnosis.</title><p>Medium-sized species, <abbrev xmlns:xlink="http://www.w3.org/1999/xlink" xlink:title="length of body" id="ABBRID0EXOBG" xlink:type="simple">BL</abbrev> = 10.8–12.2 mm; dorsum black, legs dark drown; head small, its width ~ 1/2 of pronotum maximum width; head with one supraorbital seta each side. Pronotum (Fig. <xref ref-type="fig" rid="F4">4B</xref>) cordate, densely punctate at base, sparsely punctate at mid-anterior region; lateral margins shallowly sinuate before posterior angles; posterior angles acute or nearly rectangular, slightly laterally protruded. Elytra elongated, widest near middle; sides of abdominal sternites densely punctate. Male mesotibiae projection (Fig. <xref ref-type="fig" rid="F4">4C</xref>) not so distinct as <tp:taxon-name><tp:taxon-name-part taxon-name-part-type="genus" reg="Amara">A.</tp:taxon-name-part> (<tp:taxon-name-part taxon-name-part-type="subgenus" reg="Curtonotus">C.</tp:taxon-name-part>) <tp:taxon-name-part taxon-name-part-type="species" reg="gansuensis">gansuensis</tp:taxon-name-part></tp:taxon-name>; the proximal denticle blunt, present near apical third of tibia, distal denticles blunt and smaller than the proximal one, present at the midpoint between the proximal one and tibial distal apex. Male genitalia with apical lamella (Fig. <xref ref-type="fig" rid="F4">4F</xref>) long and straight, subpointed and narrowed at tip; gonocoxite 2 (Fig. <xref ref-type="fig" rid="F4">4G</xref>) of ovipositor elongate, broadly expanded, ~ 1.4–1.6× as long as wide, slightly attenuate to apex, apex narrowly rounded.</p><fig id="F4" position="float" orientation="portrait"><object-id xmlns:xlink="http://www.w3.org/1999/xlink" content-type="doi" xlink:type="simple">10.3897/zookeys.1190.109539.figure4</object-id><object-id xmlns:xlink="http://www.w3.org/1999/xlink" content-type="arpha" xlink:type="simple">14E565F7-6C81-58CA-86A1-4781E127A6B6</object-id><label>Figure 4.</label><caption><p><tp:taxon-name><tp:taxon-name-part taxon-name-part-type="genus" reg="Amara">Amara</tp:taxon-name-part> (<tp:taxon-name-part taxon-name-part-type="subgenus" reg="Curtonotus">Curtonotus</tp:taxon-name-part>) <tp:taxon-name-part taxon-name-part-type="species" reg="goniodera">goniodera</tp:taxon-name-part></tp:taxon-name><bold>A</bold> dorsal habitus, male (Zhangbei, Hebei) <bold>B</bold> pronotum posterior angle <bold>C</bold> male mesotibia <bold>D</bold> lateral view of aedeagus <bold>E</bold> right paramere <bold>F</bold> apical lamella <bold>G</bold> female gonocoxite (Zhangbei, Hebei). Scale bars: 5 mm (<bold>A</bold>); 1 mm (<bold>B–E</bold>); 0.5 mm (<bold>F, G</bold>).</p></caption><graphic xmlns:xlink="http://www.w3.org/1999/xlink" xlink:href="zookeys-1190-039_article-109539__-g004.jpg" position="float" orientation="portrait" xlink:type="simple" id="oo_971800.jpg"><uri content-type="original_file" xlink:type="simple">https://binary.pensoft.net/fig/971800</uri></graphic></fig></tp:treatment-sec><tp:treatment-sec sec-type="comparisons" id="SECID0EIRBG"><title>Comparison.</title><p>This species can be distinguished from the other four Chinese species belonging to this species group by having a much longer and somewhat pointed apical lamella of the median lobe. Compared with <tp:taxon-name><tp:taxon-name-part taxon-name-part-type="genus" reg="Amara">A.</tp:taxon-name-part> (<tp:taxon-name-part taxon-name-part-type="subgenus" reg="Curtonotus">C.</tp:taxon-name-part>) <tp:taxon-name-part taxon-name-part-type="species" reg="tumida">tumida</tp:taxon-name-part></tp:taxon-name> and <tp:taxon-name><tp:taxon-name-part taxon-name-part-type="genus" reg="Amara">A.</tp:taxon-name-part> (<tp:taxon-name-part taxon-name-part-type="subgenus" reg="Curtonotus">C.</tp:taxon-name-part>) <tp:taxon-name-part taxon-name-part-type="species" reg="shinanensis">shinanensis</tp:taxon-name-part></tp:taxon-name>, <tp:taxon-name><tp:taxon-name-part taxon-name-part-type="genus" reg="Amara">A.</tp:taxon-name-part> (<tp:taxon-name-part taxon-name-part-type="subgenus" reg="Curtonotus">C.</tp:taxon-name-part>) <tp:taxon-name-part taxon-name-part-type="species" reg="goniodera">goniodera</tp:taxon-name-part></tp:taxon-name> has wider and stouter gonocoxite; compared with <tp:taxon-name><tp:taxon-name-part taxon-name-part-type="genus" reg="Amara">A.</tp:taxon-name-part> (<tp:taxon-name-part taxon-name-part-type="subgenus" reg="Curtonotus">C.</tp:taxon-name-part>) <tp:taxon-name-part taxon-name-part-type="species" reg="gansuensis">gansuensis</tp:taxon-name-part></tp:taxon-name>, <tp:taxon-name><tp:taxon-name-part taxon-name-part-type="genus" reg="Amara">A.</tp:taxon-name-part> (<tp:taxon-name-part taxon-name-part-type="subgenus" reg="Curtonotus">C.</tp:taxon-name-part>) <tp:taxon-name-part taxon-name-part-type="species" reg="goniodera">goniodera</tp:taxon-name-part></tp:taxon-name>, it has narrower pronotum with narrower lateral groove and shorter lateral marginal sinuation before posterior angles; compared with <tp:taxon-name><tp:taxon-name-part taxon-name-part-type="genus" reg="Amara">A.</tp:taxon-name-part> (<tp:taxon-name-part taxon-name-part-type="subgenus" reg="Curtonotus">C.</tp:taxon-name-part>) <tp:taxon-name-part taxon-name-part-type="species" reg="hyperborea">hyperborea</tp:taxon-name-part></tp:taxon-name>, <tp:taxon-name><tp:taxon-name-part taxon-name-part-type="genus" reg="Amara">A.</tp:taxon-name-part> (<tp:taxon-name-part taxon-name-part-type="subgenus" reg="Curtonotus">C.</tp:taxon-name-part>) <tp:taxon-name-part taxon-name-part-type="species" reg="goniodera">goniodera</tp:taxon-name-part></tp:taxon-name>, <tp:taxon-name><tp:taxon-name-part taxon-name-part-type="genus" reg="Amara">A.</tp:taxon-name-part> (<tp:taxon-name-part taxon-name-part-type="subgenus" reg="Curtonotus">C.</tp:taxon-name-part>) <tp:taxon-name-part taxon-name-part-type="species" reg="goniodera">goniodera</tp:taxon-name-part></tp:taxon-name> has distinctly punctate abdominal sternites.</p></tp:treatment-sec><tp:treatment-sec sec-type="distribution" id="SECID0E5UBG"><title>Distribution.</title><p>China (Gansu, Heilongjiang, Qinghai, Jilin, Shaanxi, Inner Mongolia*, Hebei*), North Korea, South Korea, Mongolia, Russia (Far East, east Siberia).</p></tp:treatment-sec><ref-list><ref id="B17"><mixed-citation xmlns:xlink="http://www.w3.org/1999/xlink" xlink:type="simple"><person-group><name name-style="western"><surname>Hieke</surname><given-names>F</given-names></name></person-group> (<year>1990</year>) <article-title>Neue und wenig bekannte <italic><tp:taxon-name><tp:taxon-name-part taxon-name-part-type="genus">Amara</tp:taxon-name-part></tp:taxon-name></italic>-Arten aus Amerika und Asien (<tp:taxon-name><tp:taxon-name-part taxon-name-part-type="order">Coleoptera</tp:taxon-name-part></tp:taxon-name>, <tp:taxon-name><tp:taxon-name-part taxon-name-part-type="family">Carabidae</tp:taxon-name-part></tp:taxon-name>).</article-title><source>Mitteilungen aus dem Zoologischen Museum in Berlin</source><volume>66</volume>(<issue>2</issue>): <fpage>195</fpage>–<lpage>292</lpage>. <ext-link xlink:href="10.1002/mmnz.19900660202" ext-link-type="doi" xlink:type="simple">https://doi.org/10.1002/mmnz.19900660202</ext-link></mixed-citation></ref></ref-list></tp:taxon-treatment>
