# Supplementary material for: ﻿Revision of the macropterous subgenus Curtonotus from east China, with the description of a new species (Carabidae, Zabrini, Amara)
Source: Zookeys. 2024 Jan 22;1190:39–73. doi: 10.3897/zookeys.1190.109539 (PMC10825861; doi:10.3897/zookeys.1190.109539)
Supplement: XML Treatment for Amara (Curtonotus) hyperborea [file zookeys.1190.109539-treatment6.xml]

<!DOCTYPE tp:taxon-treatment
  PUBLIC "-//TaxonX//DTD Taxonomic Treatment Publishing DTD v0 20100105//EN" "tax-treatment-NSO.dtd">
<tp:taxon-treatment xmlns:tp="http://www.plazi.org/taxpub"><tp:treatment-meta><kwd-group><label>Taxon classification</label><kwd>
              <named-content content-type="kingdom">Animalia</named-content>
            </kwd><kwd>
              <named-content content-type="order">Coleoptera</named-content>
            </kwd><kwd>
              <named-content content-type="family">Carabidae</named-content>
            </kwd></kwd-group><mixed-citation publication-type="journal"><person-group><name><surname>Li</surname><given-names>Yihang</given-names></name><name><surname>Li</surname><given-names>Haoyuan</given-names></name><name><surname>Shi</surname><given-names>Hongliang</given-names></name></person-group><article-title>﻿Revision of the macropterous subgenus <italic><tp:taxon-name><tp:taxon-name-part taxon-name-part-type="genus" reg="Amara"/><tp:taxon-name-part taxon-name-part-type="subgenus" reg="Curtonotus">Curtonotus</tp:taxon-name-part></tp:taxon-name></italic> from east China, with the description of a new species (<tp:taxon-name><tp:taxon-name-part taxon-name-part-type="family">Carabidae</tp:taxon-name-part></tp:taxon-name>, <tp:taxon-name><tp:taxon-name-part taxon-name-part-type="tribe">Zabrini</tp:taxon-name-part></tp:taxon-name>, <tp:taxon-name><tp:taxon-name-part taxon-name-part-type="genus" reg="Amara">Amara</tp:taxon-name-part></tp:taxon-name>)</article-title><source>Zookeys</source><day>22</day><month>01</month><year>2024</year><volume>1190</volume><fpage>39</fpage><lpage>73</lpage><pub-id pub-id-type="doi">10.3897/zookeys.1190.109539</pub-id></mixed-citation></tp:treatment-meta><tp:nomenclature><label>﻿</label><tp:taxon-name><object-id xmlns:xlink="http://www.w3.org/1999/xlink" content-type="arpha" xlink:type="simple">65D41756-CD61-53C4-8350-4D9630DFF938</object-id><tp:taxon-name-part taxon-name-part-type="genus" reg="Amara">Amara</tp:taxon-name-part> (<tp:taxon-name-part taxon-name-part-type="subgenus" reg="Curtonotus">Curtonotus</tp:taxon-name-part>) <tp:taxon-name-part taxon-name-part-type="species" reg="hyperborea">hyperborea</tp:taxon-name-part></tp:taxon-name><tp:taxon-authority>Dejean, 1831</tp:taxon-authority><tp:nomenclature-citation-list><tp:nomenclature-citation><tp:taxon-name>
                <tp:taxon-name-part taxon-name-part-type="genus" reg="Amara">Amara</tp:taxon-name-part>
                <tp:taxon-name-part taxon-name-part-type="species" reg="hyperborea">hyperborea</tp:taxon-name-part>
              </tp:taxon-name><comment>Dejean, 1831: 800 (type locality: “Labrador” [= Newfoundland and Labrador, Canada]; holotype in <named-content xmlns:xlink="http://www.w3.org/1999/xlink" content-type="dwc:institutional_code" xlink:title="Muséum National d’Histoire Naturelle, Paris" xlink:href="http://grbio.org/institution/museum-national-dhistoire-naturelle-2" xlink:type="simple">MNHN</named-content>); <xref ref-type="bibr" rid="B45">Putzeys 1865</xref>: 338; <xref ref-type="bibr" rid="B46">Putzeys 1866</xref>: 257; <xref ref-type="bibr" rid="B24">Jakobson 1906</xref>: 262; <xref ref-type="bibr" rid="B32">Lindroth 1953</xref>: 18; <xref ref-type="bibr" rid="B33">Lindroth 1954</xref>: 134, 135; <xref ref-type="bibr" rid="B34">Lindroth 1955</xref>: 98; <xref ref-type="bibr" rid="B17">Hieke 1990</xref>: 252; <xref ref-type="bibr" rid="B18">Hieke 1993</xref>: 147.</comment></tp:nomenclature-citation><tp:nomenclature-citation><tp:taxon-name>
                <tp:taxon-name-part taxon-name-part-type="genus" reg="Curtonotus">Curtonotus</tp:taxon-name-part>
                <tp:taxon-name-part taxon-name-part-type="species" reg="elongatus">elongatus</tp:taxon-name-part>
              </tp:taxon-name><comment>LeConte, 1850: 207 (type locality: “Lake Superior” [Probably in USA]; holotype in <named-content xmlns:xlink="http://www.w3.org/1999/xlink" content-type="dwc:institutional_code" xlink:title="University Museum of Zoology, Cambridge" xlink:href="http://grbio.org/institution/university-museum-zoology-cambridge-0" xlink:type="simple">CUMZ</named-content>); synonymized by <xref ref-type="bibr" rid="B33">Lindroth 1954</xref>: 134.</comment></tp:nomenclature-citation><tp:nomenclature-citation><tp:taxon-name>
                <tp:taxon-name-part taxon-name-part-type="genus" reg="Leirus">Leirus</tp:taxon-name-part>
                <tp:taxon-name-part taxon-name-part-type="species" reg="ovipennis">ovipennis</tp:taxon-name-part>
              </tp:taxon-name><comment>Motschulsky, 1859: 156 (type locality: “Californie” [actually in western Alaska]; syntypes in <named-content xmlns:xlink="http://www.w3.org/1999/xlink" content-type="dwc:institutional_code" xlink:title="Moscow State University" xlink:href="http://grbio.org/institution/moscow-state-university" xlink:type="simple">ZMUM</named-content>); synonymized by <xref ref-type="bibr" rid="B18">Hieke 1993</xref>: 147.</comment></tp:nomenclature-citation><tp:nomenclature-citation><tp:taxon-name>
                <tp:taxon-name-part taxon-name-part-type="genus" reg="Leirus">Leirus</tp:taxon-name-part>
                <tp:taxon-name-part taxon-name-part-type="species" reg="longicollis">longicollis</tp:taxon-name-part>
              </tp:taxon-name><comment>Motschulsky, 1860: 95 (type locality: “Daourie orientale” [in Kamchatka, Russia]; syntypes in <named-content xmlns:xlink="http://www.w3.org/1999/xlink" content-type="dwc:institutional_code" xlink:title="Moscow State University" xlink:href="http://grbio.org/institution/moscow-state-university" xlink:type="simple">ZMUM</named-content>); <xref ref-type="bibr" rid="B55">Tschitschérine 1894</xref>: 389; synonymized by <xref ref-type="bibr" rid="B45">Putzeys 1865</xref>: 338.</comment></tp:nomenclature-citation><tp:nomenclature-citation><tp:taxon-name><tp:taxon-name-part taxon-name-part-type="genus" reg="Amara">Amara</tp:taxon-name-part> (<tp:taxon-name-part taxon-name-part-type="subgenus" reg="Leirus">Leirus</tp:taxon-name-part>) <tp:taxon-name-part taxon-name-part-type="species" reg="peregrina">peregrina</tp:taxon-name-part></tp:taxon-name><comment>Morawitz, 1862: 258 (type locality: “Kulussutai” [in southeastern Siberia]; syntypes in <abbrev xmlns:xlink="http://www.w3.org/1999/xlink" xlink:title="Zoological Institute, Russian Academy of Science" id="ABBRID0EQ1BG" xlink:type="simple">ZRAS</abbrev>); synonymized by <xref ref-type="bibr" rid="B32">Lindroth 1953</xref>: 18.</comment></tp:nomenclature-citation><tp:nomenclature-citation><tp:taxon-name>
                <tp:taxon-name-part taxon-name-part-type="genus" reg="Curtonotus">Curtonotus</tp:taxon-name-part>
                <tp:taxon-name-part taxon-name-part-type="species" reg="canadensis">canadensis</tp:taxon-name-part>
              </tp:taxon-name><comment>Putzeys, 1866: 256 (type locality: “Canada boréal.” [= northern Canada]; holotype in <named-content xmlns:xlink="http://www.w3.org/1999/xlink" content-type="dwc:institutional_code" xlink:title="Muséum National d’Histoire Naturelle, Paris" xlink:href="http://grbio.org/institution/museum-national-dhistoire-naturelle-2" xlink:type="simple">MNHN</named-content>); synonymized by <xref ref-type="bibr" rid="B35">Lindroth 1968</xref>: 678.</comment></tp:nomenclature-citation><tp:nomenclature-citation><tp:taxon-name>
                <tp:taxon-name-part taxon-name-part-type="genus" reg="Curtonotus">Curtonotus</tp:taxon-name-part>
                <tp:taxon-name-part taxon-name-part-type="species" reg="dejeani">dejeani</tp:taxon-name-part>
              </tp:taxon-name><comment>Putzeys, 1866: 258 (type locality: “Kamchatka”; holotype in <named-content xmlns:xlink="http://www.w3.org/1999/xlink" content-type="dwc:institutional_code" xlink:title="Muséum National d’Histoire Naturelle, Paris" xlink:href="http://grbio.org/institution/museum-national-dhistoire-naturelle-2" xlink:type="simple">MNHN</named-content>); synonymized to <tp:taxon-name><tp:taxon-name-part taxon-name-part-type="genus" reg="Amara">A.</tp:taxon-name-part><tp:taxon-name-part taxon-name-part-type="species" reg="longicollis">longicollis</tp:taxon-name-part></tp:taxon-name> by <xref ref-type="bibr" rid="B55">Tschitschérine 1894</xref>: 389.</comment></tp:nomenclature-citation><tp:nomenclature-citation><tp:taxon-name>
                <tp:taxon-name-part taxon-name-part-type="genus" reg="Curtonotus">Curtonotus</tp:taxon-name-part>
                <tp:taxon-name-part taxon-name-part-type="species" reg="pedestris">pedestris</tp:taxon-name-part>
              </tp:taxon-name><comment>Putzeys, 1866: 254 (type locality: “Udskoe Okhotsk” [= Udskoye, Region Chabarowsk, Russia; holotype in <named-content xmlns:xlink="http://www.w3.org/1999/xlink" content-type="dwc:institutional_code" xlink:title="Muséum National d’Histoire Naturelle, Paris" xlink:href="http://grbio.org/institution/museum-national-dhistoire-naturelle-2" xlink:type="simple">MNHN</named-content>); synonymized to <tp:taxon-name><tp:taxon-name-part taxon-name-part-type="genus" reg="Amara">A.</tp:taxon-name-part> (<tp:taxon-name-part taxon-name-part-type="subgenus" reg="Curtonotus">C.</tp:taxon-name-part>) <tp:taxon-name-part taxon-name-part-type="species" reg="hyperborea">hyperborea</tp:taxon-name-part></tp:taxon-name> Dejean by <xref ref-type="bibr" rid="B17">Hieke 1990</xref>: 252.</comment></tp:nomenclature-citation><tp:nomenclature-citation><tp:taxon-name>
                <tp:taxon-name-part taxon-name-part-type="genus" reg="Curtonotus">Curtonotus</tp:taxon-name-part>
                <tp:taxon-name-part taxon-name-part-type="species" reg="tristis">tristis</tp:taxon-name-part>
              </tp:taxon-name><comment>Putzeys, 1866: 255 (type locality: “Oowho-Bay” [= Hudson Bay, Canada]; holotype in <named-content xmlns:xlink="http://www.w3.org/1999/xlink" content-type="dwc:institutional_code" xlink:title="Muséum National d’Histoire Naturelle, Paris" xlink:href="http://grbio.org/institution/museum-national-dhistoire-naturelle-2" xlink:type="simple">MNHN</named-content>); synonymized to <tp:taxon-name><tp:taxon-name-part taxon-name-part-type="genus" reg="Amara">A.</tp:taxon-name-part> (<tp:taxon-name-part taxon-name-part-type="subgenus" reg="Curtonotus">C.</tp:taxon-name-part>) <tp:taxon-name-part taxon-name-part-type="species" reg="hyperborea">hyperborea</tp:taxon-name-part></tp:taxon-name> by <xref ref-type="bibr" rid="B35">Lindroth 1968</xref>: 253.</comment></tp:nomenclature-citation><tp:nomenclature-citation><tp:taxon-name>
                <tp:taxon-name-part taxon-name-part-type="genus" reg="Harpalus">Harpalus</tp:taxon-name-part>
                <tp:taxon-name-part taxon-name-part-type="species" reg="simulans">simulans</tp:taxon-name-part>
              </tp:taxon-name><comment>Sahlberg, 1880: 44 (type locality: “Tschornaja ostrow” [= Yenisey range, Russia]; syntypes in <named-content xmlns:xlink="http://www.w3.org/1999/xlink" content-type="dwc:institutional_code" xlink:title="Naturhistoriska Rihsmuseet" xlink:href="http://grbio.org/institution/swedish-museum-natural-history-entomology-collections" xlink:type="simple">NHRS</named-content>); synonymized to <tp:taxon-name><tp:taxon-name-part taxon-name-part-type="genus" reg="Amara">A.</tp:taxon-name-part> (<tp:taxon-name-part taxon-name-part-type="subgenus" reg="Curtonotus">C.</tp:taxon-name-part>) <tp:taxon-name-part taxon-name-part-type="species" reg="hyperborea">hyperborea</tp:taxon-name-part></tp:taxon-name> by <xref ref-type="bibr" rid="B24">Jakobson 1906</xref>: 262.</comment></tp:nomenclature-citation><tp:nomenclature-citation><tp:taxon-name>
                <tp:taxon-name-part taxon-name-part-type="genus" reg="Curtonotus">Curtonotus</tp:taxon-name-part>
                <tp:taxon-name-part taxon-name-part-type="species" reg="imperfectus">imperfectus</tp:taxon-name-part>
              </tp:taxon-name><comment>Brown, 1930: 232 (type locality: “Bradore Bay” [in Quebec, Canada]; holotype in <named-content xmlns:xlink="http://www.w3.org/1999/xlink" content-type="dwc:institutional_code" xlink:title="Canadian Museum of Nature" xlink:href="http://grbio.org/institution/canadian-museum-nature-3" xlink:type="simple">CMNC</named-content>); synonymized to <tp:taxon-name><tp:taxon-name-part taxon-name-part-type="genus" reg="Amara">A.</tp:taxon-name-part> (<tp:taxon-name-part taxon-name-part-type="subgenus" reg="Curtonotus">C.</tp:taxon-name-part>) <tp:taxon-name-part taxon-name-part-type="species" reg="hyperborea">hyperborea</tp:taxon-name-part></tp:taxon-name> by <xref ref-type="bibr" rid="B33">Lindroth 1954</xref>: 135.</comment></tp:nomenclature-citation><tp:nomenclature-citation><tp:taxon-name><tp:taxon-name-part taxon-name-part-type="genus" reg="Amara">Amara</tp:taxon-name-part> (<tp:taxon-name-part taxon-name-part-type="subgenus" reg="Curtonotus">Curtonotus</tp:taxon-name-part>) <tp:taxon-name-part taxon-name-part-type="species" reg="coreana">coreana</tp:taxon-name-part></tp:taxon-name><comment>Baliani, 1937: 182 (type locality: “Ompo” [= Onbo, North Hamgyeong Province, North Korea]; holotype in <named-content xmlns:xlink="http://www.w3.org/1999/xlink" content-type="dwc:institutional_code" xlink:title="Museo Civico di Storia Naturale" xlink:href="http://grbio.org/institution/museo-civico-di-storia-naturale-di-genova-giacomo-doria" xlink:type="simple">MSNG</named-content>); synonymized to <tp:taxon-name><tp:taxon-name-part taxon-name-part-type="genus" reg="Amara">A.</tp:taxon-name-part> (<tp:taxon-name-part taxon-name-part-type="subgenus" reg="Curtonotus">C.</tp:taxon-name-part>) <tp:taxon-name-part taxon-name-part-type="species" reg="hyperborea">hyperborea</tp:taxon-name-part></tp:taxon-name> by <xref ref-type="bibr" rid="B17">Hieke 1990</xref>: 255.</comment></tp:nomenclature-citation></tp:nomenclature-citation-list></tp:nomenclature><tp:treatment-sec sec-type="Chinese common name" id="SECID0EACAI"><title>Chinese common name.</title><p>极北暗步甲.</p></tp:treatment-sec><tp:treatment-sec sec-type="diagnosis" id="SECID0EFCAI"><title>Diagnosis.</title><p>Small- to medium-sized species, <abbrev xmlns:xlink="http://www.w3.org/1999/xlink" xlink:title="length of body" id="ABBRID0ELCAI" xlink:type="simple">BL</abbrev> = 9.0–13.0 mm; dorsum brown, legs reddish brown; head small, ~ 1/2 of the pronotum maximum width; head with one supraorbital seta. Pronotum cordate, punctate at base, sporadically punctate at mid-anterior region; lateral margins nearly straight before posterior angles; posterior angles nearly rectangular, slightly laterally protruded. Elytra long, widest after middle; lateral sides of abdominal sternites smooth. Male mesotibiae projection composed of two denticles; proximal denticle acutely pointed beyond middle; distal denticle smaller, present between the proximal one and tibiae apex. Male genitalia with short apical lamella, slightly declined toward right, narrowed to apex; gonocoxite 2 of ovipositor elongated, length ~ 1.7–2.0× as greatest width, narrowed to apex.</p></tp:treatment-sec><tp:treatment-sec sec-type="comparisons" id="SECID0EPCAI"><title>Comparison.</title><p>this species can be distinguished by having relatively elongated body, impunctate sides of abdominal sternites, nearly smooth pronotum anterior portion, and nearly straight pronotum lateral edge before posterior angle.</p></tp:treatment-sec><tp:treatment-sec sec-type="distribution" id="SECID0EUCAI"><title>Distribution.</title><p>China (Heilongjiang, Jilin, Xinjiang), Russia (Far East, east Siberia, west Siberia), Mongolia, North Korea, Europe, North America.</p></tp:treatment-sec><tp:treatment-sec sec-type="remarks" id="SECID0EZCAI"><title>Remarks.</title><p>This species, as well as the following two species (<tp:taxon-name><tp:taxon-name-part taxon-name-part-type="genus" reg="Amara">A.</tp:taxon-name-part> (<tp:taxon-name-part taxon-name-part-type="subgenus" reg="Curtonotus">C.</tp:taxon-name-part>) <tp:taxon-name-part taxon-name-part-type="species" reg="tumida">tumida</tp:taxon-name-part></tp:taxon-name>, <tp:taxon-name><tp:taxon-name-part taxon-name-part-type="genus" reg="Amara">A.</tp:taxon-name-part> (<tp:taxon-name-part taxon-name-part-type="subgenus" reg="Curtonotus">C.</tp:taxon-name-part>) <tp:taxon-name-part taxon-name-part-type="species" reg="shinanensis">shinanensis</tp:taxon-name-part></tp:taxon-name>), was recorded from the provinces of northeastern China (<xref ref-type="bibr" rid="B16">Habu 1953</xref>; <xref ref-type="bibr" rid="B17">Hieke 1990</xref>). However, we did not find any specimens collected from eastern China that accord with these three species although several specimens of <italic><tp:taxon-name><tp:taxon-name-part taxon-name-part-type="genus" reg="Amara"/><tp:taxon-name-part taxon-name-part-type="subgenus" reg="Curtonotus">Curtonotus</tp:taxon-name-part></tp:taxon-name></italic> were examined from northeastern China. Considering many species of this subgenus are superficially similar externally, we suspect that these three species records from China could be based on misidentifications of similar species. We hope future research can corroborate their precise distribution in China.</p></tp:treatment-sec><ref-list><ref id="B45"><mixed-citation xmlns:xlink="http://www.w3.org/1999/xlink" xlink:type="simple"><person-group><name name-style="western"><surname>Putzeys</surname><given-names>JAAH</given-names></name></person-group> (<year>1865</year>) <article-title>Remarques sur les amaroides. Entomologische Zeitung.</article-title><source>Stettin</source><volume>26</volume>: <fpage>332</fpage>–<lpage>344</lpage>.</mixed-citation></ref><ref id="B46"><mixed-citation xmlns:xlink="http://www.w3.org/1999/xlink" xlink:type="simple"><person-group><name name-style="western"><surname>Putzeys</surname><given-names>JAAH</given-names></name></person-group> (<year>1866</year>) <article-title>Étude sur les <italic><tp:taxon-name><tp:taxon-name-part taxon-name-part-type="genus">Amara</tp:taxon-name-part></tp:taxon-name></italic> de la collection de Mr. le Baron de Chaudoir.</article-title><source>Mémoires de la Société Royale des Sciences de Liège</source><volume>1</volume>(<issue>2</issue>): <fpage>171</fpage>–<lpage>283</lpage>.</mixed-citation></ref><ref id="B24"><mixed-citation xmlns:xlink="http://www.w3.org/1999/xlink" xlink:type="simple"><person-group><name name-style="western"><surname>Jakobson</surname><given-names>G</given-names></name></person-group> (<year>1906</year>) <source>Shuki Rossii i sapadnoj Ewropy 1.</source><publisher-name>Devrien</publisher-name>, <publisher-loc>St. Petersburg</publisher-loc>, <size units="page">512 pp</size>.</mixed-citation></ref><ref id="B32"><mixed-citation xmlns:xlink="http://www.w3.org/1999/xlink" xlink:type="simple"><person-group><name name-style="western"><surname>Lindroth</surname><given-names>CH</given-names></name></person-group> (<year>1953</year>) <article-title>Fennoskandicus Carabider. Ett. litet Supplement.</article-title><source>Opuscula Entomologica</source><volume>18</volume>: <fpage>17</fpage>–<lpage>21</lpage>.</mixed-citation></ref><ref id="B33"><mixed-citation xmlns:xlink="http://www.w3.org/1999/xlink" xlink:type="simple"><person-group><name name-style="western"><surname>Lindroth</surname><given-names>CH</given-names></name></person-group> (<year>1954</year>) <article-title>Random notes on North American <tp:taxon-name><tp:taxon-name-part taxon-name-part-type="family">Carabidae</tp:taxon-name-part></tp:taxon-name> (Coleopt.).</article-title><source>Bulletin of the Museum of Comparative Zoology at Harvard College</source><volume>111</volume>: <fpage>117</fpage>–<lpage>161</lpage>.</mixed-citation></ref><ref id="B34"><mixed-citation xmlns:xlink="http://www.w3.org/1999/xlink" xlink:type="simple"><person-group><name name-style="western"><surname>Lindroth</surname><given-names>CH</given-names></name></person-group> (<year>1955</year>) The Carabid beetles of Newfoundland including the French islands St. Pierre and Miquelon. Opuscula Entomologica (Suppl. 12): 1–160.</mixed-citation></ref><ref id="B17"><mixed-citation xmlns:xlink="http://www.w3.org/1999/xlink" xlink:type="simple"><person-group><name name-style="western"><surname>Hieke</surname><given-names>F</given-names></name></person-group> (<year>1990</year>) <article-title>Neue und wenig bekannte <italic><tp:taxon-name><tp:taxon-name-part taxon-name-part-type="genus">Amara</tp:taxon-name-part></tp:taxon-name></italic>-Arten aus Amerika und Asien (<tp:taxon-name><tp:taxon-name-part taxon-name-part-type="order">Coleoptera</tp:taxon-name-part></tp:taxon-name>, <tp:taxon-name><tp:taxon-name-part taxon-name-part-type="family">Carabidae</tp:taxon-name-part></tp:taxon-name>).</article-title><source>Mitteilungen aus dem Zoologischen Museum in Berlin</source><volume>66</volume>(<issue>2</issue>): <fpage>195</fpage>–<lpage>292</lpage>. <ext-link xlink:href="10.1002/mmnz.19900660202" ext-link-type="doi" xlink:type="simple">https://doi.org/10.1002/mmnz.19900660202</ext-link></mixed-citation></ref><ref id="B18"><mixed-citation xmlns:xlink="http://www.w3.org/1999/xlink" xlink:type="simple"><person-group><name name-style="western"><surname>Hieke</surname><given-names>F</given-names></name></person-group> (<year>1993</year>) <article-title>Die Untergattung <tp:taxon-name><tp:taxon-name-part taxon-name-part-type="genus">Harpalodema</tp:taxon-name-part></tp:taxon-name> Reitter 1888, von <italic><tp:taxon-name><tp:taxon-name-part taxon-name-part-type="genus">Amara</tp:taxon-name-part></tp:taxon-name></italic> Bon. sowie über <tp:taxon-name><tp:taxon-name-part taxon-name-part-type="genus">Amara</tp:taxon-name-part></tp:taxon-name>-Arten anderer Subgenera (<tp:taxon-name><tp:taxon-name-part taxon-name-part-type="order">Coleoptera</tp:taxon-name-part></tp:taxon-name>, <tp:taxon-name><tp:taxon-name-part taxon-name-part-type="family">Carabidae</tp:taxon-name-part></tp:taxon-name>). Deutsche Entomologische Zeitschrift [(N. F.</article-title><source>) (Berlin)]</source><volume>40</volume>(<issue>1</issue>): <fpage>1</fpage>–<lpage>160</lpage>. <ext-link xlink:href="10.1002/mmnd.19930400102" ext-link-type="doi" xlink:type="simple">https://doi.org/10.1002/mmnd.19930400102</ext-link></mixed-citation></ref><ref id="B55"><mixed-citation xmlns:xlink="http://www.w3.org/1999/xlink" xlink:type="simple"><person-group><name name-style="western"><surname>Tschitschérine</surname><given-names>T</given-names></name></person-group> (<year>1894</year>) <article-title>Matériaux pour servir à l’étude des Fèroniens. II.</article-title><source>Horae Societatis Entomologicae Rossicae</source><volume>28</volume>(<issue>1893–1894</issue>): <fpage>366</fpage>–<lpage>435</lpage>.</mixed-citation></ref><ref id="B35"><mixed-citation xmlns:xlink="http://www.w3.org/1999/xlink" xlink:type="simple"><person-group><name name-style="western"><surname>Lindroth</surname><given-names>CH</given-names></name></person-group> (<year>1968</year>) The Ground-beetles (<tp:taxon-name><tp:taxon-name-part taxon-name-part-type="family">Carabidae</tp:taxon-name-part></tp:taxon-name>, excl. <tp:taxon-name><tp:taxon-name-part taxon-name-part-type="subfamily">Cicindelinae</tp:taxon-name-part></tp:taxon-name>) of Canada and Alaska Part 5. Opuscula Entomologica (Suppl. 33): 649–944. <ext-link xlink:href="10.1093/besa/13.1.77" ext-link-type="doi" xlink:type="simple">https://doi.org/10.1093/besa/13.1.77</ext-link></mixed-citation></ref><ref id="B16"><mixed-citation xmlns:xlink="http://www.w3.org/1999/xlink" xlink:type="simple"><person-group><name name-style="western"><surname>Habu</surname><given-names>A</given-names></name></person-group> (<year>1953</year>) <article-title>Notes on the species of the genus <italic><tp:taxon-name><tp:taxon-name-part taxon-name-part-type="genus"/><tp:taxon-name-part taxon-name-part-type="subgenus">Curtonotus</tp:taxon-name-part></tp:taxon-name></italic> from Japan (<tp:taxon-name><tp:taxon-name-part taxon-name-part-type="order">Coleoptera</tp:taxon-name-part></tp:taxon-name>, <tp:taxon-name><tp:taxon-name-part taxon-name-part-type="family">Carabidae</tp:taxon-name-part></tp:taxon-name>).</article-title><source>Kontyû</source><volume>20</volume>(<issue>1–2</issue>): <fpage>39</fpage>–<lpage>44</lpage>.</mixed-citation></ref></ref-list></tp:taxon-treatment>
