# Supplementary material for: ﻿Revision of the macropterous subgenus Curtonotus from east China, with the description of a new species (Carabidae, Zabrini, Amara)
Source: Zookeys. 2024 Jan 22;1190:39–73. doi: 10.3897/zookeys.1190.109539 (PMC10825861; doi:10.3897/zookeys.1190.109539)
Supplement: XML Treatment for Amara (Curtonotus) shinanensis [file zookeys.1190.109539-treatment8.xml]

<!DOCTYPE tp:taxon-treatment
  PUBLIC "-//TaxonX//DTD Taxonomic Treatment Publishing DTD v0 20100105//EN" "tax-treatment-NSO.dtd">
<tp:taxon-treatment xmlns:tp="http://www.plazi.org/taxpub"><tp:treatment-meta><kwd-group><label>Taxon classification</label><kwd>
              <named-content content-type="kingdom">Animalia</named-content>
            </kwd><kwd>
              <named-content content-type="order">Coleoptera</named-content>
            </kwd><kwd>
              <named-content content-type="family">Carabidae</named-content>
            </kwd></kwd-group><mixed-citation publication-type="journal"><person-group><name><surname>Li</surname><given-names>Yihang</given-names></name><name><surname>Li</surname><given-names>Haoyuan</given-names></name><name><surname>Shi</surname><given-names>Hongliang</given-names></name></person-group><article-title>﻿Revision of the macropterous subgenus <italic><tp:taxon-name><tp:taxon-name-part taxon-name-part-type="genus" reg="Amara"/><tp:taxon-name-part taxon-name-part-type="subgenus" reg="Curtonotus">Curtonotus</tp:taxon-name-part></tp:taxon-name></italic> from east China, with the description of a new species (<tp:taxon-name><tp:taxon-name-part taxon-name-part-type="family">Carabidae</tp:taxon-name-part></tp:taxon-name>, <tp:taxon-name><tp:taxon-name-part taxon-name-part-type="tribe">Zabrini</tp:taxon-name-part></tp:taxon-name>, <tp:taxon-name><tp:taxon-name-part taxon-name-part-type="genus" reg="Amara">Amara</tp:taxon-name-part></tp:taxon-name>)</article-title><source>Zookeys</source><day>22</day><month>01</month><year>2024</year><volume>1190</volume><fpage>39</fpage><lpage>73</lpage><pub-id pub-id-type="doi">10.3897/zookeys.1190.109539</pub-id></mixed-citation></tp:treatment-meta><tp:nomenclature><label>﻿</label><tp:taxon-name><object-id xmlns:xlink="http://www.w3.org/1999/xlink" content-type="arpha" xlink:type="simple">423F3A56-238C-5D12-9D23-7F037EB76783</object-id><tp:taxon-name-part taxon-name-part-type="genus" reg="Amara">Amara</tp:taxon-name-part> (<tp:taxon-name-part taxon-name-part-type="subgenus" reg="Curtonotus">Curtonotus</tp:taxon-name-part>) <tp:taxon-name-part taxon-name-part-type="species" reg="shinanensis">shinanensis</tp:taxon-name-part></tp:taxon-name><tp:taxon-authority>Habu, 1953</tp:taxon-authority><tp:nomenclature-citation-list><tp:nomenclature-citation><tp:taxon-name>
                <tp:taxon-name-part taxon-name-part-type="genus" reg="Curtonotus">Curtonotus</tp:taxon-name-part>
                <tp:taxon-name-part taxon-name-part-type="species" reg="shinanensis">shinanensis</tp:taxon-name-part>
              </tp:taxon-name><comment>Habu, 1953: 43 (type locality: “Flow of the Tenryu at Iijima-mura” [in Nagano, Japan]; holotype in <named-content xmlns:xlink="http://www.w3.org/1999/xlink" content-type="dwc:institutional_code" xlink:title="National Institute of Agro-environmental Sciences, Tsukuba" xlink:href="http://grbio.org/institution/national-institute-agro-environmental-sciences-0" xlink:type="simple">ITLJ</named-content>); <xref ref-type="bibr" rid="B18">Hieke 1993</xref>: 99.</comment></tp:nomenclature-citation><tp:nomenclature-citation><tp:taxon-name><tp:taxon-name-part taxon-name-part-type="genus" reg="Amara">Amara</tp:taxon-name-part> (<tp:taxon-name-part taxon-name-part-type="subgenus" reg="Curtonotus">Curtonotus</tp:taxon-name-part>) <tp:taxon-name-part taxon-name-part-type="species" reg="seishini">seishini</tp:taxon-name-part></tp:taxon-name><comment>Jedlička, 1957: 25 (type locality: “Seishin, Olto” [= Chongjin, North Korea]; holotype in <named-content xmlns:xlink="http://www.w3.org/1999/xlink" content-type="dwc:institutional_code" xlink:title="Narodni Muzeum Prirodovedecke Muzeum, Prague" xlink:href="http://grbio.org/institution/national-museum-prague-0" xlink:type="simple">NMPC</named-content>); synonymized to <tp:taxon-name><tp:taxon-name-part taxon-name-part-type="genus" reg="Amara">A.</tp:taxon-name-part> (<tp:taxon-name-part taxon-name-part-type="subgenus" reg="Curtonotus">C.</tp:taxon-name-part>) <tp:taxon-name-part taxon-name-part-type="species" reg="shinanensis">shinanensis</tp:taxon-name-part></tp:taxon-name> by <xref ref-type="bibr" rid="B18">Hieke 1993</xref>: 99.</comment></tp:nomenclature-citation></tp:nomenclature-citation-list></tp:nomenclature><tp:treatment-sec sec-type="Chinese common name" id="SECID0EUQAI"><title>Chinese common name.</title><p>悠游暗步甲.</p></tp:treatment-sec><tp:treatment-sec sec-type="diagnosis" id="SECID0EZQAI"><title>Diagnosis.</title><p>Small- to medium-sized species, <abbrev xmlns:xlink="http://www.w3.org/1999/xlink" xlink:title="length of body" id="ABBRID0E6QAI" xlink:type="simple">BL</abbrev> = 9.5–11.0 mm; dorsum dark brown or nearly black, legs brown; head small, ~ 1/2 of pronotum maximum width; head with one supraorbital seta. Pronotum cordate, widest near middle, densely punctate at basal and mid-anterior regions; lateral margins sinuate before posterior angles; posterior angles slightly acute or nearly rectangular, laterally protruded. Elytra relatively short, widest near middle; lateral sides of abdominal sternites finely punctate. Male mesotibiae projection composed of two denticles (<xref ref-type="bibr" rid="B16">Habu 1953</xref>), which are smaller in some individuals (<xref ref-type="bibr" rid="B17">Hieke 1990</xref>); the proximal denticle acutely pointed a little beyond middle, distal denticles smaller, present between the proximal one and tibiae apex. Male genitalia with short apical lamella, slightly declined rightward, narrowed at apex; gonocoxite 2 of ovipositor elongated, length ~ 2× as greatest width, apex narrowed.</p></tp:treatment-sec><tp:treatment-sec sec-type="comparisons" id="SECID0ELRAI"><title>Comparison.</title><p>This species is most similar to <tp:taxon-name><tp:taxon-name-part taxon-name-part-type="genus" reg="Amara">A.</tp:taxon-name-part> (<tp:taxon-name-part taxon-name-part-type="subgenus" reg="Curtonotus">C.</tp:taxon-name-part>) <tp:taxon-name-part taxon-name-part-type="species" reg="tumida">tumida</tp:taxon-name-part></tp:taxon-name>, which can be distinguished by having shorter apical lamella, relatively short and oval body, and wider pronotum base. To distinguish from the remaining three species, referring to comparison part of <tp:taxon-name><tp:taxon-name-part taxon-name-part-type="genus" reg="Amara">A.</tp:taxon-name-part> (<tp:taxon-name-part taxon-name-part-type="subgenus" reg="Curtonotus">C.</tp:taxon-name-part>) <tp:taxon-name-part taxon-name-part-type="species" reg="tumida">tumida</tp:taxon-name-part></tp:taxon-name>.</p></tp:treatment-sec><tp:treatment-sec sec-type="distribution" id="SECID0ENSAI"><title>Distribution.</title><p>China (Heilongjiang, Liaoning, Jilin), Japan, North Korea, Mongolia, Russia (Siberia).</p><sec sec-type="﻿Amara (Curtonotus) brevicollis species group" id="SECID0ESSAI"><title>﻿<tp:taxon-name><tp:taxon-name-part taxon-name-part-type="genus" reg="Amara">Amara</tp:taxon-name-part> (<tp:taxon-name-part taxon-name-part-type="subgenus" reg="Curtonotus">Curtonotus</tp:taxon-name-part>) <tp:taxon-name-part taxon-name-part-type="species" reg="brevicollis">brevicollis</tp:taxon-name-part></tp:taxon-name> species group</title><p>This group contains two species distributed in eastern China. They are characterized by a reddish brown dorsum, sometimes with a faint coppery luster, and the pronotum densely and finely punctate at anterior and lateral portions.</p></sec></tp:treatment-sec><ref-list><ref id="B18"><mixed-citation xmlns:xlink="http://www.w3.org/1999/xlink" xlink:type="simple"><person-group><name name-style="western"><surname>Hieke</surname><given-names>F</given-names></name></person-group> (<year>1993</year>) <article-title>Die Untergattung <tp:taxon-name><tp:taxon-name-part taxon-name-part-type="genus">Harpalodema</tp:taxon-name-part></tp:taxon-name> Reitter 1888, von <italic><tp:taxon-name><tp:taxon-name-part taxon-name-part-type="genus">Amara</tp:taxon-name-part></tp:taxon-name></italic> Bon. sowie über <tp:taxon-name><tp:taxon-name-part taxon-name-part-type="genus">Amara</tp:taxon-name-part></tp:taxon-name>-Arten anderer Subgenera (<tp:taxon-name><tp:taxon-name-part taxon-name-part-type="order">Coleoptera</tp:taxon-name-part></tp:taxon-name>, <tp:taxon-name><tp:taxon-name-part taxon-name-part-type="family">Carabidae</tp:taxon-name-part></tp:taxon-name>). Deutsche Entomologische Zeitschrift [(N. F.</article-title><source>) (Berlin)]</source><volume>40</volume>(<issue>1</issue>): <fpage>1</fpage>–<lpage>160</lpage>. <ext-link xlink:href="10.1002/mmnd.19930400102" ext-link-type="doi" xlink:type="simple">https://doi.org/10.1002/mmnd.19930400102</ext-link></mixed-citation></ref><ref id="B16"><mixed-citation xmlns:xlink="http://www.w3.org/1999/xlink" xlink:type="simple"><person-group><name name-style="western"><surname>Habu</surname><given-names>A</given-names></name></person-group> (<year>1953</year>) <article-title>Notes on the species of the genus <italic><tp:taxon-name><tp:taxon-name-part taxon-name-part-type="genus"/><tp:taxon-name-part taxon-name-part-type="subgenus">Curtonotus</tp:taxon-name-part></tp:taxon-name></italic> from Japan (<tp:taxon-name><tp:taxon-name-part taxon-name-part-type="order">Coleoptera</tp:taxon-name-part></tp:taxon-name>, <tp:taxon-name><tp:taxon-name-part taxon-name-part-type="family">Carabidae</tp:taxon-name-part></tp:taxon-name>).</article-title><source>Kontyû</source><volume>20</volume>(<issue>1–2</issue>): <fpage>39</fpage>–<lpage>44</lpage>.</mixed-citation></ref><ref id="B17"><mixed-citation xmlns:xlink="http://www.w3.org/1999/xlink" xlink:type="simple"><person-group><name name-style="western"><surname>Hieke</surname><given-names>F</given-names></name></person-group> (<year>1990</year>) <article-title>Neue und wenig bekannte <italic><tp:taxon-name><tp:taxon-name-part taxon-name-part-type="genus">Amara</tp:taxon-name-part></tp:taxon-name></italic>-Arten aus Amerika und Asien (<tp:taxon-name><tp:taxon-name-part taxon-name-part-type="order">Coleoptera</tp:taxon-name-part></tp:taxon-name>, <tp:taxon-name><tp:taxon-name-part taxon-name-part-type="family">Carabidae</tp:taxon-name-part></tp:taxon-name>).</article-title><source>Mitteilungen aus dem Zoologischen Museum in Berlin</source><volume>66</volume>(<issue>2</issue>): <fpage>195</fpage>–<lpage>292</lpage>. <ext-link xlink:href="10.1002/mmnz.19900660202" ext-link-type="doi" xlink:type="simple">https://doi.org/10.1002/mmnz.19900660202</ext-link></mixed-citation></ref></ref-list></tp:taxon-treatment>
