# Supplementary material for: ﻿Revision of the macropterous subgenus Curtonotus from east China, with the description of a new species (Carabidae, Zabrini, Amara)
Source: Zookeys. 2024 Jan 22;1190:39–73. doi: 10.3897/zookeys.1190.109539 (PMC10825861; doi:10.3897/zookeys.1190.109539)
Supplement: XML Treatment for Amara (Curtonotus) dux [file zookeys.1190.109539-treatment9.xml]

<!DOCTYPE tp:taxon-treatment
  PUBLIC "-//TaxonX//DTD Taxonomic Treatment Publishing DTD v0 20100105//EN" "tax-treatment-NSO.dtd">
<tp:taxon-treatment xmlns:tp="http://www.plazi.org/taxpub"><tp:treatment-meta><kwd-group><label>Taxon classification</label><kwd>
              <named-content content-type="kingdom">Animalia</named-content>
            </kwd><kwd>
              <named-content content-type="order">Coleoptera</named-content>
            </kwd><kwd>
              <named-content content-type="family">Carabidae</named-content>
            </kwd></kwd-group><mixed-citation publication-type="journal"><person-group><name><surname>Li</surname><given-names>Yihang</given-names></name><name><surname>Li</surname><given-names>Haoyuan</given-names></name><name><surname>Shi</surname><given-names>Hongliang</given-names></name></person-group><article-title>﻿Revision of the macropterous subgenus <italic><tp:taxon-name><tp:taxon-name-part taxon-name-part-type="genus" reg="Amara"/><tp:taxon-name-part taxon-name-part-type="subgenus" reg="Curtonotus">Curtonotus</tp:taxon-name-part></tp:taxon-name></italic> from east China, with the description of a new species (<tp:taxon-name><tp:taxon-name-part taxon-name-part-type="family">Carabidae</tp:taxon-name-part></tp:taxon-name>, <tp:taxon-name><tp:taxon-name-part taxon-name-part-type="tribe">Zabrini</tp:taxon-name-part></tp:taxon-name>, <tp:taxon-name><tp:taxon-name-part taxon-name-part-type="genus" reg="Amara">Amara</tp:taxon-name-part></tp:taxon-name>)</article-title><source>Zookeys</source><day>22</day><month>01</month><year>2024</year><volume>1190</volume><fpage>39</fpage><lpage>73</lpage><pub-id pub-id-type="doi">10.3897/zookeys.1190.109539</pub-id></mixed-citation></tp:treatment-meta><tp:nomenclature><label>﻿</label><tp:taxon-name><object-id xmlns:xlink="http://www.w3.org/1999/xlink" content-type="arpha" xlink:type="simple">6098BEC9-D127-5396-8D86-5B53F430E92A</object-id><tp:taxon-name-part taxon-name-part-type="genus" reg="Amara">Amara</tp:taxon-name-part> (<tp:taxon-name-part taxon-name-part-type="subgenus" reg="Curtonotus">Curtonotus</tp:taxon-name-part>) <tp:taxon-name-part taxon-name-part-type="species" reg="dux">dux</tp:taxon-name-part></tp:taxon-name><tp:taxon-authority>Tschitschérine, 1894</tp:taxon-authority><xref ref-type="fig" rid="F5">Fig. 5</xref><tp:nomenclature-citation-list><tp:nomenclature-citation><tp:taxon-name><tp:taxon-name-part taxon-name-part-type="genus" reg="Amara">Amara</tp:taxon-name-part> (<tp:taxon-name-part taxon-name-part-type="subgenus" reg="Curtonotus">Curtonotus</tp:taxon-name-part>) <tp:taxon-name-part taxon-name-part-type="species" reg="dux">dux</tp:taxon-name-part></tp:taxon-name><comment>Tschitschérine, 1894: 383 (type locality: “Chingan mer.” [= south Chingan Mountains, China]; holotype in <abbrev xmlns:xlink="http://www.w3.org/1999/xlink" xlink:title="Zoological Institute, Russian Academy of Science" id="ABBRID0EEVAI" xlink:type="simple">ZRAS</abbrev>); <xref ref-type="bibr" rid="B18">Hieke 1993</xref>: 100.</comment></tp:nomenclature-citation><tp:nomenclature-citation><tp:taxon-name><tp:taxon-name-part taxon-name-part-type="genus" reg="Amara">Amara</tp:taxon-name-part> (<tp:taxon-name-part taxon-name-part-type="subgenus" reg="Curtonotus">Curtonotus</tp:taxon-name-part>) <tp:taxon-name-part taxon-name-part-type="species" reg="suensoni">suensoni</tp:taxon-name-part></tp:taxon-name><comment>Hieke, 1990: 249 (type locality: “Si-wan-tse” [= Xiwanzi Town, Hebei, China]; holotype in <named-content xmlns:xlink="http://www.w3.org/1999/xlink" content-type="dwc:institutional_code" xlink:title="Museum für Naturkunde der Humboldt-Universität zu Berlin" xlink:href="http://grbio.org/institution/humboldt-universit%C3%A4t-zu-berlin" xlink:type="simple">MNHU</named-content>); synonymized by <xref ref-type="bibr" rid="B18">Hieke 1993</xref>: 100.</comment></tp:nomenclature-citation></tp:nomenclature-citation-list></tp:nomenclature><tp:treatment-sec sec-type="material" id="SECID0EFWAI"><title>Specimens examined.</title><p>1 male (<named-content xmlns:xlink="http://www.w3.org/1999/xlink" content-type="dwc:institutional_code" xlink:title="Forest Entomology Laboratory, Beijing Forestry University" xlink:href="http://grbio.org/institution/beijing-forestry-university" xlink:type="simple">CBJFU</named-content>), China, Beijing, Songshan National Nature Reserve, <named-content xmlns:xlink="http://www.w3.org/1999/xlink" content-type="dwc:verbatimCoordinates" xlink:type="simple"><named-content content-type="geo-json" specific-use="{&#34;type&#34;:&#34;Point&#34;,&#34;coordinates&#34;:[115.791110,40.508060]}" id="NCID0ESWAI" xlink:type="simple">40.50806°N, 115.79111°E</named-content></named-content>, 778 m, 2013.08.12, Liubo leg.; 6 males, 6 females (<named-content xmlns:xlink="http://www.w3.org/1999/xlink" content-type="dwc:institutional_code" xlink:title="Forest Entomology Laboratory, Beijing Forestry University" xlink:href="http://grbio.org/institution/beijing-forestry-university" xlink:type="simple">CBJFU</named-content>), Beijing, Songshan National Nature Reserve, <named-content xmlns:xlink="http://www.w3.org/1999/xlink" content-type="dwc:verbatimCoordinates" xlink:type="simple"><named-content content-type="geo-json" specific-use="{&#34;type&#34;:&#34;Point&#34;,&#34;coordinates&#34;:[115.791110,40.508060]}" id="NCID0E5WAI" xlink:type="simple">40.50806°N, 115.79111°E</named-content></named-content>, 778 m, 2013.08.10, Bo Liu leg.; 1 male (<named-content xmlns:xlink="http://www.w3.org/1999/xlink" content-type="dwc:institutional_code" xlink:title="Forest Entomology Laboratory, Beijing Forestry University" xlink:href="http://grbio.org/institution/beijing-forestry-university" xlink:type="simple">CBJFU</named-content>), Beijing, Xiaolongmen Forest Park, 1100 m, 2014.08.17–22; 1 female (<abbrev xmlns:xlink="http://www.w3.org/1999/xlink" xlink:title="collection of Yihang Li, Beijing" id="ABBRID0EHXAI" xlink:type="simple">CLYH</abbrev>), Hebei., Zhangjiakou, Zhangbei, Caoyuantianlu West Line, <named-content xmlns:xlink="http://www.w3.org/1999/xlink" content-type="dwc:verbatimCoordinates" xlink:type="simple"><named-content content-type="geo-json" specific-use="{&#34;type&#34;:&#34;Point&#34;,&#34;coordinates&#34;:[114.627090,41.000109]}" id="NCID0EOXAI" xlink:type="simple">41.00010926°N, 114.62708997°E</named-content></named-content>, 1523 m, 2022. 09.04, Cong Wang leg.; 1 male (<abbrev xmlns:xlink="http://www.w3.org/1999/xlink" xlink:title="collection of Yihang Li, Beijing" id="ABBRID0ETXAI" xlink:type="simple">CLYH</abbrev>), Hebei, Zhangjiakou, Hailiutu, Dayuedai, <named-content xmlns:xlink="http://www.w3.org/1999/xlink" content-type="dwc:verbatimCoordinates" xlink:type="simple"><named-content content-type="geo-json" specific-use="{&#34;type&#34;:&#34;Point&#34;,&#34;coordinates&#34;:[114.512037,41.176428]}" id="NCID0E1XAI" xlink:type="simple">41.176428°N, 114.512037°E</named-content></named-content>, 1390 m, 2022.09.11, Cong Wang leg.; 1 male (<abbrev xmlns:xlink="http://www.w3.org/1999/xlink" xlink:title="collection of Yihang Li, Beijing" id="ABBRID0E6XAI" xlink:type="simple">CLYH</abbrev>), Henan, Gongyi, Shihuiwu Village, <named-content xmlns:xlink="http://www.w3.org/1999/xlink" content-type="dwc:verbatimCoordinates" xlink:type="simple"><named-content content-type="geo-json" specific-use="{&#34;type&#34;:&#34;Point&#34;,&#34;coordinates&#34;:[113.031417,34.763760]}" id="NCID0EGYAI" xlink:type="simple">34.763760°N, 113.031417°E</named-content></named-content>, 2022.09.07, Zheng Zhi leg.; 2 males, 1 female (<abbrev xmlns:xlink="http://www.w3.org/1999/xlink" xlink:title="collection of Yihang Li, Beijing" id="ABBRID0ELYAI" xlink:type="simple">CLYH</abbrev>), China, Gansu, Lanzhou, Yuzhong, Lanzhou University, <named-content xmlns:xlink="http://www.w3.org/1999/xlink" content-type="dwc:verbatimCoordinates" xlink:type="simple"><named-content content-type="geo-json" specific-use="{&#34;type&#34;:&#34;Point&#34;,&#34;coordinates&#34;:[104.158454,35.942353]}" id="NCID0ESYAI" xlink:type="simple">35.942353°N, 104.158454°E</named-content></named-content>, 2022.09.22, Hanyu Yu leg.</p></tp:treatment-sec><tp:treatment-sec sec-type="Chinese common name" id="SECID0EXYAI"><title>Chinese common name.</title><p>点胸暗步甲.</p></tp:treatment-sec><tp:treatment-sec sec-type="diagnosis" id="SECID0E3YAI"><title>Diagnosis.</title><p>Medium- to large-sized species, <abbrev xmlns:xlink="http://www.w3.org/1999/xlink" xlink:title="length of body" id="ABBRID0ECZAI" xlink:type="simple">BL</abbrev> = 13.0–14.4 mm; dorsal surface dark brown, legs yellowish brown; head relatively large, slightly narrower than pronotum maximum width; head with two supraorbital setae. Pronotum (Fig. <xref ref-type="fig" rid="F5">5B</xref>) transverse, widest near middle; finely and densely punctate through basal, mid-anterior, and lateral regions; lateral margins strongly sinuate before posterior angles; posterior angles strongly laterally protruded, apex acute or near rectangular. Elytra basal border slightly curved; lateral sides of abdominal sternites sparsely wrinkled and punctate. Male mesotibiae (Fig. <xref ref-type="fig" rid="F5">5C</xref>) without distinct denticles, swollen near middle which different from females. Male genitalia with apical lamella (Fig. <xref ref-type="fig" rid="F5">5F</xref>) wide, apex rounded-truncated, indistinctly declined to right side; gonocoxite 2 (Fig. <xref ref-type="fig" rid="F5">5G</xref>) of ovipositor elongate, length ~ 2× greatest width, narrowed to apex.</p><fig id="F5" position="float" orientation="portrait"><object-id xmlns:xlink="http://www.w3.org/1999/xlink" content-type="doi" xlink:type="simple">10.3897/zookeys.1190.109539.figure5</object-id><object-id xmlns:xlink="http://www.w3.org/1999/xlink" content-type="arpha" xlink:type="simple">794AD663-412E-59CF-A7D3-63C524502DA3</object-id><label>Figure 5.</label><caption><p><tp:taxon-name><tp:taxon-name-part taxon-name-part-type="genus" reg="Amara">Amara</tp:taxon-name-part> (<tp:taxon-name-part taxon-name-part-type="subgenus" reg="Curtonotus">Curtonotus</tp:taxon-name-part>) <tp:taxon-name-part taxon-name-part-type="species" reg="dux">dux</tp:taxon-name-part></tp:taxon-name><bold>A</bold> dorsal habitus, male (Gongyi, Henan) <bold>B</bold> pronotum posterior angle <bold>C</bold> male mesotibia <bold>D</bold> lateral view of aedeagus <bold>E</bold> right paramere <bold>F</bold> apical lamella <bold>G</bold> female gonocoxite (Lanzhou, Gansu). Scale bars: 5 mm (<bold>A</bold>); 1 mm (<bold>B–E</bold>); 0.5 mm (<bold>F, G</bold>).</p></caption><graphic xmlns:xlink="http://www.w3.org/1999/xlink" xlink:href="zookeys-1190-039_article-109539__-g005.jpg" position="float" orientation="portrait" xlink:type="simple" id="oo_971801.jpg"><uri content-type="original_file" xlink:type="simple">https://binary.pensoft.net/fig/971801</uri></graphic></fig></tp:treatment-sec><tp:treatment-sec sec-type="comparisons" id="SECID0EF2AI"><title>Comparison.</title><p>This species is very similar to <tp:taxon-name><tp:taxon-name-part taxon-name-part-type="genus" reg="Amara">A.</tp:taxon-name-part> (<tp:taxon-name-part taxon-name-part-type="subgenus" reg="Curtonotus">C.</tp:taxon-name-part>) <tp:taxon-name-part taxon-name-part-type="species" reg="brevicollis">brevicollis</tp:taxon-name-part></tp:taxon-name>, but can be distinguished from the latter species in having pronotum lateral margins always evidently sinuate before the acute posterior angles, pronotum mid-lateral setae present, elytra basal border slightly curved, and longer apical lamella of male genitalia. It has overlapped distribution with <tp:taxon-name><tp:taxon-name-part taxon-name-part-type="genus" reg="Amara">A.</tp:taxon-name-part> (<tp:taxon-name-part taxon-name-part-type="subgenus" reg="Curtonotus">C.</tp:taxon-name-part>) <tp:taxon-name-part taxon-name-part-type="species" reg="brevicollis">brevicollis</tp:taxon-name-part></tp:taxon-name>, but is less common.</p></tp:treatment-sec><tp:treatment-sec sec-type="remarks" id="SECID0EH3AI"><title>Remarks.</title><p>In Hieke’s work (1990), <tp:taxon-name><tp:taxon-name-part taxon-name-part-type="genus" reg="Amara">Amara</tp:taxon-name-part> (<tp:taxon-name-part taxon-name-part-type="subgenus" reg="Curtonotus">Curtonotus</tp:taxon-name-part>) <tp:taxon-name-part taxon-name-part-type="species" reg="suensoni">suensoni</tp:taxon-name-part></tp:taxon-name>, a synonym of this species, was described as having three similarly sized denticles on the male mesotibial projection. We also observed two or three very tiny denticles (much smaller than and alike the denticles in males of several other species) in our examined male specimens of this species. However, considering some female individuals also have similar-sized denticles on their mesotibiae, we do not think these additional small denticles are male-specific character.</p></tp:treatment-sec><tp:treatment-sec sec-type="distribution" id="SECID0E23AI"><title>Distribution.</title><p>China (Ningxia, Hebei, Beijing, Henan*, Gansu*, Liaoning, Inner Mongolia), Mongolia, North Korea, South Korea, Russia (east Siberia, Far East).</p></tp:treatment-sec><ref-list><ref id="B18"><mixed-citation xmlns:xlink="http://www.w3.org/1999/xlink" xlink:type="simple"><person-group><name name-style="western"><surname>Hieke</surname><given-names>F</given-names></name></person-group> (<year>1993</year>) <article-title>Die Untergattung <tp:taxon-name><tp:taxon-name-part taxon-name-part-type="genus">Harpalodema</tp:taxon-name-part></tp:taxon-name> Reitter 1888, von <italic><tp:taxon-name><tp:taxon-name-part taxon-name-part-type="genus">Amara</tp:taxon-name-part></tp:taxon-name></italic> Bon. sowie über <tp:taxon-name><tp:taxon-name-part taxon-name-part-type="genus">Amara</tp:taxon-name-part></tp:taxon-name>-Arten anderer Subgenera (<tp:taxon-name><tp:taxon-name-part taxon-name-part-type="order">Coleoptera</tp:taxon-name-part></tp:taxon-name>, <tp:taxon-name><tp:taxon-name-part taxon-name-part-type="family">Carabidae</tp:taxon-name-part></tp:taxon-name>). Deutsche Entomologische Zeitschrift [(N. F.</article-title><source>) (Berlin)]</source><volume>40</volume>(<issue>1</issue>): <fpage>1</fpage>–<lpage>160</lpage>. <ext-link xlink:href="10.1002/mmnd.19930400102" ext-link-type="doi" xlink:type="simple">https://doi.org/10.1002/mmnd.19930400102</ext-link></mixed-citation></ref></ref-list></tp:taxon-treatment>
