# Supplementary material for: ﻿Revision of the macropterous subgenus Curtonotus from east China, with the description of a new species (Carabidae, Zabrini, Amara)
Source: Zookeys. 2024 Jan 22;1190:39–73. doi: 10.3897/zookeys.1190.109539 (PMC10825861; doi:10.3897/zookeys.1190.109539)
Supplement: XML Treatment for Amara (Curtonotus) brevicollis [file zookeys.1190.109539-treatment10.xml]

<!DOCTYPE tp:taxon-treatment
  PUBLIC "-//TaxonX//DTD Taxonomic Treatment Publishing DTD v0 20100105//EN" "tax-treatment-NSO.dtd">
<tp:taxon-treatment xmlns:tp="http://www.plazi.org/taxpub"><tp:treatment-meta><kwd-group><label>Taxon classification</label><kwd>
              <named-content content-type="kingdom">Animalia</named-content>
            </kwd><kwd>
              <named-content content-type="order">Coleoptera</named-content>
            </kwd><kwd>
              <named-content content-type="family">Carabidae</named-content>
            </kwd></kwd-group><mixed-citation publication-type="journal"><person-group><name><surname>Li</surname><given-names>Yihang</given-names></name><name><surname>Li</surname><given-names>Haoyuan</given-names></name><name><surname>Shi</surname><given-names>Hongliang</given-names></name></person-group><article-title>﻿Revision of the macropterous subgenus <italic><tp:taxon-name><tp:taxon-name-part taxon-name-part-type="genus" reg="Amara"/><tp:taxon-name-part taxon-name-part-type="subgenus" reg="Curtonotus">Curtonotus</tp:taxon-name-part></tp:taxon-name></italic> from east China, with the description of a new species (<tp:taxon-name><tp:taxon-name-part taxon-name-part-type="family">Carabidae</tp:taxon-name-part></tp:taxon-name>, <tp:taxon-name><tp:taxon-name-part taxon-name-part-type="tribe">Zabrini</tp:taxon-name-part></tp:taxon-name>, <tp:taxon-name><tp:taxon-name-part taxon-name-part-type="genus" reg="Amara">Amara</tp:taxon-name-part></tp:taxon-name>)</article-title><source>Zookeys</source><day>22</day><month>01</month><year>2024</year><volume>1190</volume><fpage>39</fpage><lpage>73</lpage><pub-id pub-id-type="doi">10.3897/zookeys.1190.109539</pub-id></mixed-citation></tp:treatment-meta><tp:nomenclature><label>﻿</label><tp:taxon-name><object-id xmlns:xlink="http://www.w3.org/1999/xlink" content-type="arpha" xlink:type="simple">99BFD10E-B240-5F08-A4EE-3D5AC73E0FF2</object-id><tp:taxon-name-part taxon-name-part-type="genus" reg="Amara">Amara</tp:taxon-name-part> (<tp:taxon-name-part taxon-name-part-type="subgenus" reg="Curtonotus">Curtonotus</tp:taxon-name-part>) <tp:taxon-name-part taxon-name-part-type="species" reg="brevicollis">brevicollis</tp:taxon-name-part></tp:taxon-name><tp:taxon-authority>Chaudoir, 1850</tp:taxon-authority><xref ref-type="fig" rid="F6">Fig. 6</xref><tp:nomenclature-citation-list><tp:nomenclature-citation><tp:taxon-name>
                <tp:taxon-name-part taxon-name-part-type="genus" reg="Leirus">Leirus</tp:taxon-name-part>
                <tp:taxon-name-part taxon-name-part-type="species" reg="brevicollis">brevicollis</tp:taxon-name-part>
              </tp:taxon-name><comment>Chaudoir, 1850: 151 (type locality: “O. Siberia” [= east Siberia]; holotype in <named-content xmlns:xlink="http://www.w3.org/1999/xlink" content-type="dwc:institutional_code" xlink:title="Muséum National d’Histoire Naturelle, Paris" xlink:href="http://grbio.org/institution/museum-national-dhistoire-naturelle-2" xlink:type="simple">MNHN</named-content>); <xref ref-type="bibr" rid="B35">Lindroth 1968</xref>: 665; <xref ref-type="bibr" rid="B20">Hieke 1999</xref>: 170.</comment></tp:nomenclature-citation><tp:nomenclature-citation><tp:taxon-name>
                <tp:taxon-name-part taxon-name-part-type="genus" reg="Curtonotus">Curtonotus</tp:taxon-name-part>
                <tp:taxon-name-part taxon-name-part-type="species" reg="transversicollis">transversicollis</tp:taxon-name-part>
              </tp:taxon-name><comment>Putzeys, 1866: 236 (type locality: “Amér. Russe.: Akina” [= Akima, Zabaykalsky Krai, Russia]; syntypes in <named-content xmlns:xlink="http://www.w3.org/1999/xlink" content-type="dwc:institutional_code" xlink:title="Muséum National d’Histoire Naturelle, Paris" xlink:href="http://grbio.org/institution/museum-national-dhistoire-naturelle-2" xlink:type="simple">MNHN</named-content>); synonymized by <xref ref-type="bibr" rid="B35">Lindroth 1968</xref>: 665.</comment></tp:nomenclature-citation><tp:nomenclature-citation><tp:taxon-name><tp:taxon-name-part taxon-name-part-type="genus" reg="Amara">Amara</tp:taxon-name-part> (<tp:taxon-name-part taxon-name-part-type="subgenus" reg="Curtonotus">Curtonotus</tp:taxon-name-part>) <tp:taxon-name-part taxon-name-part-type="species" reg="kuznetzovi">kuznetzovi</tp:taxon-name-part></tp:taxon-name><comment>Lutshnik, 1928: 46 (type locality: “See Issyk-kul” [= Issyk-Kul, Kyrgyzstan]; holotype originally in Lutshnik collection, now could be lost); synonymized by <xref ref-type="bibr" rid="B20">Hieke 1999</xref>: 170.</comment></tp:nomenclature-citation></tp:nomenclature-citation-list></tp:nomenclature><tp:treatment-sec sec-type="material" id="SECID0EQABI"><title>Specimens examined.</title><p>7 males, 5 females (<named-content xmlns:xlink="http://www.w3.org/1999/xlink" content-type="dwc:institutional_code" xlink:title="Forest Entomology Laboratory, Beijing Forestry University" xlink:href="http://grbio.org/institution/beijing-forestry-university" xlink:type="simple">CBJFU</named-content>), China, Beijing, Songshan National Nature Reserve, <named-content xmlns:xlink="http://www.w3.org/1999/xlink" content-type="dwc:verbatimCoordinates" xlink:type="simple"><named-content content-type="geo-json" specific-use="{&#34;type&#34;:&#34;Point&#34;,&#34;coordinates&#34;:[115.791110,40.508060]}" id="NCID0E4ABI" xlink:type="simple">40.50806°N, 115.79111°E</named-content></named-content>, 778 m, 2013.07.21~2013.8.10, Bo Liu leg; 4 males, 4 females (<named-content xmlns:xlink="http://www.w3.org/1999/xlink" content-type="dwc:institutional_code" xlink:title="Forest Entomology Laboratory, Beijing Forestry University" xlink:href="http://grbio.org/institution/beijing-forestry-university" xlink:type="simple">CBJFU</named-content>), China, Beijing, Chinese Agricultural University, 2003. 09.14, Ye Liu leg.; 2 males, 8 females (<named-content xmlns:xlink="http://www.w3.org/1999/xlink" content-type="dwc:institutional_code" xlink:title="Forest Entomology Laboratory, Beijing Forestry University" xlink:href="http://grbio.org/institution/beijing-forestry-university" xlink:type="simple">CBJFU</named-content>), China, Beijing, Mentougou, Xiaolongmen Forestry Park, date between 2014.VIII-2019.VIII; 1 male (<named-content xmlns:xlink="http://www.w3.org/1999/xlink" content-type="dwc:institutional_code" xlink:title="Forest Entomology Laboratory, Beijing Forestry University" xlink:href="http://grbio.org/institution/beijing-forestry-university" xlink:type="simple">CBJFU</named-content>), Beijing, Huairou, Sidaohe, 2017.VI.10–14; 1 female (<named-content xmlns:xlink="http://www.w3.org/1999/xlink" content-type="dwc:institutional_code" xlink:title="Forest Entomology Laboratory, Beijing Forestry University" xlink:href="http://grbio.org/institution/beijing-forestry-university" xlink:type="simple">CBJFU</named-content>), Beijing, Shunyi, Hanshiqiao, 2016.IX.17, Zhu pingzhou leg.; 1 female (<abbrev xmlns:xlink="http://www.w3.org/1999/xlink" xlink:title="collection of Yihang Li, Beijing" id="ABBRID0ESBBI" xlink:type="simple">CLYH</abbrev>), China, Beijing, Haidian district, Shucun Park, <named-content xmlns:xlink="http://www.w3.org/1999/xlink" content-type="dwc:verbatimCoordinates" xlink:type="simple"><named-content content-type="geo-json" specific-use="{&#34;type&#34;:&#34;Point&#34;,&#34;coordinates&#34;:[116.305901,40.024101]}" id="NCID0EZBBI" xlink:type="simple">40.024101°N, 116.305901°E</named-content></named-content>, 45 m, 2021.05, Yihang Li leg.; 1 female (<named-content xmlns:xlink="http://www.w3.org/1999/xlink" content-type="dwc:institutional_code" xlink:title="Forest Entomology Laboratory, Beijing Forestry University" xlink:href="http://grbio.org/institution/beijing-forestry-university" xlink:type="simple">CBJFU</named-content>), China, Jilin, Yanbian, Helong City, <named-content xmlns:xlink="http://www.w3.org/1999/xlink" content-type="dwc:verbatimCoordinates" xlink:type="simple"><named-content content-type="geo-json" specific-use="{&#34;type&#34;:&#34;Point&#34;,&#34;coordinates&#34;:[128.995100,42.550600]}" id="NCID0EFCBI" xlink:type="simple">42.5506°N, 128.9951°E</named-content></named-content>, 435 m, 2019.08.02, Yizhou Liu leg.; 1 female (<named-content xmlns:xlink="http://www.w3.org/1999/xlink" content-type="dwc:institutional_code" xlink:title="Forest Entomology Laboratory, Beijing Forestry University" xlink:href="http://grbio.org/institution/beijing-forestry-university" xlink:type="simple">CBJFU</named-content>), China, Heilongjiang, Muleng, Ziping Mt, 2017.07.10, Zhengtong Wang leg.; 2 males, 1 female (<named-content xmlns:xlink="http://www.w3.org/1999/xlink" content-type="dwc:institutional_code" xlink:title="Forest Entomology Laboratory, Beijing Forestry University" xlink:href="http://grbio.org/institution/beijing-forestry-university" xlink:type="simple">CBJFU</named-content>), China, Qinghai, Qilian County, Babao Township, <named-content xmlns:xlink="http://www.w3.org/1999/xlink" content-type="dwc:verbatimCoordinates" xlink:type="simple"><named-content content-type="geo-json" specific-use="{&#34;type&#34;:&#34;Point&#34;,&#34;coordinates&#34;:[100.245400,38.180400]}" id="NCID0EVCBI" xlink:type="simple">38.1804°N, 100.2454°E</named-content></named-content>, 2727 m, 2019.08.16, Weifeng Yan leg., 1 male (<named-content xmlns:xlink="http://www.w3.org/1999/xlink" content-type="dwc:institutional_code" xlink:title="Forest Entomology Laboratory, Beijing Forestry University" xlink:href="http://grbio.org/institution/beijing-forestry-university" xlink:type="simple">CBJFU</named-content>), China, Qinghai, Menyuan county, Xianmi, Taihua village, <named-content xmlns:xlink="http://www.w3.org/1999/xlink" content-type="dwc:verbatimCoordinates" xlink:type="simple"><named-content content-type="geo-json" specific-use="{&#34;type&#34;:&#34;Point&#34;,&#34;coordinates&#34;:[102.113500,37.232900]}" id="NCID0EBDBI" xlink:type="simple">37.2329°N, 102.1135°E</named-content></named-content>, 2784 m, 2017.07.15, Pingzhou Zhu leg.; 2 females (<abbrev xmlns:xlink="http://www.w3.org/1999/xlink" xlink:title="collection of Yihang Li, Beijing" id="ABBRID0EGDBI" xlink:type="simple">CLYH</abbrev>), China, Gansu, Lanzhou, Yuzhong, Lanzhou University, <named-content xmlns:xlink="http://www.w3.org/1999/xlink" content-type="dwc:verbatimCoordinates" xlink:type="simple"><named-content content-type="geo-json" specific-use="{&#34;type&#34;:&#34;Point&#34;,&#34;coordinates&#34;:[104.158454,35.942353]}" id="NCID0ENDBI" xlink:type="simple">35.942353°N, 104.158454°E</named-content></named-content>, 2022.09.22, Hanyu Yu leg.</p></tp:treatment-sec><tp:treatment-sec sec-type="Chinese common name" id="SECID0ESDBI"><title>Chinese common name.</title><p>短胸暗步甲.</p></tp:treatment-sec><tp:treatment-sec sec-type="diagnosis" id="SECID0EXDBI"><title>Diagnosis.</title><p>Medium-sized species, <abbrev xmlns:xlink="http://www.w3.org/1999/xlink" xlink:title="length of body" id="ABBRID0E4DBI" xlink:type="simple">BL</abbrev> = 9.5–12.5 mm; dorsal surface dark brown, legs yellowish brown; head relatively large, &gt; 1/2 pronotum maximum width; head with two supraorbital setae. Pronotum (Fig. <xref ref-type="fig" rid="F6">6B</xref>) transverse, widest near middle; finely and densely punctate through basal and mid-anterior regions; lateral margins usually shallowly sinuate before posterior angles; posterior angles usually rectangular or obtuse, less protruded than the previous species. Elytra basal border nearly straight; lateral sides of abdominal sternites sparely wrinkled and punctate. Male mesotibiae projection composed of only one large denticle (Fig. <xref ref-type="fig" rid="F6">6C</xref>): proximal denticle very large, a little beyond midpoint of tibiae, significant dilated; distal denticle absent. Male genitalia with apical lamella (Fig. <xref ref-type="fig" rid="F6">6F</xref>) shorter than the previous species, a little narrowed to apex, apex rounded-triangular; gonocoxite 2 (Fig. <xref ref-type="fig" rid="F6">6G</xref>) of ovipositor elongate, length ~ 2× greatest width, apex narrowed.</p><fig id="F6" position="float" orientation="portrait"><object-id xmlns:xlink="http://www.w3.org/1999/xlink" content-type="doi" xlink:type="simple">10.3897/zookeys.1190.109539.figure6</object-id><object-id xmlns:xlink="http://www.w3.org/1999/xlink" content-type="arpha" xlink:type="simple">E7E2F47C-99C2-56FB-972D-4FC3978AC359</object-id><label>Figure 6.</label><caption><p><tp:taxon-name><tp:taxon-name-part taxon-name-part-type="genus" reg="Amara">Amara</tp:taxon-name-part> (<tp:taxon-name-part taxon-name-part-type="subgenus" reg="Curtonotus">Curtonotus</tp:taxon-name-part>) <tp:taxon-name-part taxon-name-part-type="species" reg="brevicollis">brevicollis</tp:taxon-name-part></tp:taxon-name><bold>A</bold> dorsal habitus, male (Qilian, Qinghai) <bold>B</bold> pronotum posterior angle <bold>C</bold> male mesotibia <bold>D</bold> lateral view of aedeagus <bold>E</bold> right paramere <bold>F</bold> apical lamella <bold>G</bold> female gonocoxite (Lanzhou, Gansu). Scale bar: 5 mm (<bold>A</bold>); 1 mm (<bold>B–E</bold>); 0.5 mm (<bold>F, G</bold>).</p></caption><graphic xmlns:xlink="http://www.w3.org/1999/xlink" xlink:href="zookeys-1190-039_article-109539__-g006.jpg" position="float" orientation="portrait" xlink:type="simple" id="oo_971802.jpg"><uri content-type="original_file" xlink:type="simple">https://binary.pensoft.net/fig/971802</uri></graphic></fig></tp:treatment-sec><tp:treatment-sec sec-type="comparisons" id="SECID0EAGBI"><title>Comparison.</title><p>This species is most similar to <tp:taxon-name><tp:taxon-name-part taxon-name-part-type="genus" reg="Amara">A.</tp:taxon-name-part> (<tp:taxon-name-part taxon-name-part-type="subgenus" reg="Curtonotus">C.</tp:taxon-name-part>) <tp:taxon-name-part taxon-name-part-type="species" reg="dux">dux</tp:taxon-name-part></tp:taxon-name>, but different by the absence of pronotum mid-lateral setae, presence of a distinct denticle near middle of male mesotibiae, and much shorter and narrower apical lamella of male genitalia. Besides these above, in most specimens of <tp:taxon-name><tp:taxon-name-part taxon-name-part-type="genus" reg="Amara">A.</tp:taxon-name-part> (<tp:taxon-name-part taxon-name-part-type="subgenus" reg="Curtonotus">C.</tp:taxon-name-part>) <tp:taxon-name-part taxon-name-part-type="species" reg="brevicollis">brevicollis</tp:taxon-name-part></tp:taxon-name>, the pronotum posterior angles are obtuse or nearly rectangular, much less protruded than in <tp:taxon-name><tp:taxon-name-part taxon-name-part-type="genus" reg="Amara">A.</tp:taxon-name-part> (<tp:taxon-name-part taxon-name-part-type="subgenus" reg="Curtonotus">C.</tp:taxon-name-part>) <tp:taxon-name-part taxon-name-part-type="species" reg="dux">dux</tp:taxon-name-part></tp:taxon-name>. However, we also examined a few specimens of <tp:taxon-name><tp:taxon-name-part taxon-name-part-type="genus" reg="Amara">A.</tp:taxon-name-part> (<tp:taxon-name-part taxon-name-part-type="subgenus" reg="Curtonotus">C.</tp:taxon-name-part>) <tp:taxon-name-part taxon-name-part-type="species" reg="brevicollis">brevicollis</tp:taxon-name-part></tp:taxon-name> from north China which has the pronotum outline almost identical to <tp:taxon-name><tp:taxon-name-part taxon-name-part-type="genus" reg="Amara">A.</tp:taxon-name-part> (<tp:taxon-name-part taxon-name-part-type="subgenus" reg="Curtonotus">C.</tp:taxon-name-part>) <tp:taxon-name-part taxon-name-part-type="species" reg="dux">dux</tp:taxon-name-part></tp:taxon-name>.</p></tp:treatment-sec><tp:treatment-sec sec-type="distribution" id="SECID0EMIBI"><title>Distribution.</title><p>China (Beijing, Gansu, Guizhou, Hebei, Ningxia, Heilongjiang, Hubei, Jilin, Qinghai, Sichuan, Shaanxi, Xinjiang, Inner Mongolia), Russia (east Siberia, west Siberia, Far East, South European Territory), Mongolia, North Korea, South Korea, Kazakhstan, Kyrgyzstan, Turkmenistan, Europe.</p><sec sec-type="﻿Amara (Curtonotus) macronota species group" id="SECID0ERIBI"><title>﻿<tp:taxon-name><tp:taxon-name-part taxon-name-part-type="genus" reg="Amara">Amara</tp:taxon-name-part> (<tp:taxon-name-part taxon-name-part-type="subgenus" reg="Curtonotus">Curtonotus</tp:taxon-name-part>) <tp:taxon-name-part taxon-name-part-type="species" reg="macronota">macronota</tp:taxon-name-part></tp:taxon-name> species group</title><p>This species group includes six Chinese species. They are characterized by the dorsal surface being black or dark brown; head with two supraorbital setae on each side; pronotum mid-lateral setae present; pronotum impunctate or sparsely punctate on anterior portion; male mesotibiae projection varied.</p></sec></tp:treatment-sec><ref-list><ref id="B35"><mixed-citation xmlns:xlink="http://www.w3.org/1999/xlink" xlink:type="simple"><person-group><name name-style="western"><surname>Lindroth</surname><given-names>CH</given-names></name></person-group> (<year>1968</year>) The Ground-beetles (<tp:taxon-name><tp:taxon-name-part taxon-name-part-type="family">Carabidae</tp:taxon-name-part></tp:taxon-name>, excl. <tp:taxon-name><tp:taxon-name-part taxon-name-part-type="subfamily">Cicindelinae</tp:taxon-name-part></tp:taxon-name>) of Canada and Alaska Part 5. Opuscula Entomologica (Suppl. 33): 649–944. <ext-link xlink:href="10.1093/besa/13.1.77" ext-link-type="doi" xlink:type="simple">https://doi.org/10.1093/besa/13.1.77</ext-link></mixed-citation></ref><ref id="B20"><mixed-citation xmlns:xlink="http://www.w3.org/1999/xlink" xlink:type="simple"><person-group><name name-style="western"><surname>Hieke</surname><given-names>F</given-names></name></person-group> (<year>1999</year>) <article-title>Zwei neue Arten und 22 neue Synonyme in der Gattung <italic><tp:taxon-name><tp:taxon-name-part taxon-name-part-type="genus">Amara</tp:taxon-name-part></tp:taxon-name></italic> Bonelli, 1810 (<tp:taxon-name><tp:taxon-name-part taxon-name-part-type="order">Coleoptera</tp:taxon-name-part></tp:taxon-name>, <tp:taxon-name><tp:taxon-name-part taxon-name-part-type="family">Carabidae</tp:taxon-name-part></tp:taxon-name>).</article-title><source>Folia Heyrovskyana</source><volume>7</volume>(<issue>3–4</issue>): <fpage>151</fpage>–<lpage>199</lpage>.</mixed-citation></ref></ref-list></tp:taxon-treatment>
