# Supplementary material for: ﻿Revision of the macropterous subgenus Curtonotus from east China, with the description of a new species (Carabidae, Zabrini, Amara)
Source: Zookeys. 2024 Jan 22;1190:39–73. doi: 10.3897/zookeys.1190.109539 (PMC10825861; doi:10.3897/zookeys.1190.109539)
Supplement: XML Treatment for Amara (Curtonotus) fodinae [file zookeys.1190.109539-treatment11.xml]

<!DOCTYPE tp:taxon-treatment
  PUBLIC "-//TaxonX//DTD Taxonomic Treatment Publishing DTD v0 20100105//EN" "tax-treatment-NSO.dtd">
<tp:taxon-treatment xmlns:tp="http://www.plazi.org/taxpub"><tp:treatment-meta><kwd-group><label>Taxon classification</label><kwd>
              <named-content content-type="kingdom">Animalia</named-content>
            </kwd><kwd>
              <named-content content-type="order">Coleoptera</named-content>
            </kwd><kwd>
              <named-content content-type="family">Carabidae</named-content>
            </kwd></kwd-group><mixed-citation publication-type="journal"><person-group><name><surname>Li</surname><given-names>Yihang</given-names></name><name><surname>Li</surname><given-names>Haoyuan</given-names></name><name><surname>Shi</surname><given-names>Hongliang</given-names></name></person-group><article-title>﻿Revision of the macropterous subgenus <italic><tp:taxon-name><tp:taxon-name-part taxon-name-part-type="genus" reg="Amara"/><tp:taxon-name-part taxon-name-part-type="subgenus" reg="Curtonotus">Curtonotus</tp:taxon-name-part></tp:taxon-name></italic> from east China, with the description of a new species (<tp:taxon-name><tp:taxon-name-part taxon-name-part-type="family">Carabidae</tp:taxon-name-part></tp:taxon-name>, <tp:taxon-name><tp:taxon-name-part taxon-name-part-type="tribe">Zabrini</tp:taxon-name-part></tp:taxon-name>, <tp:taxon-name><tp:taxon-name-part taxon-name-part-type="genus" reg="Amara">Amara</tp:taxon-name-part></tp:taxon-name>)</article-title><source>Zookeys</source><day>22</day><month>01</month><year>2024</year><volume>1190</volume><fpage>39</fpage><lpage>73</lpage><pub-id pub-id-type="doi">10.3897/zookeys.1190.109539</pub-id></mixed-citation></tp:treatment-meta><tp:nomenclature><label>﻿</label><tp:taxon-name><object-id xmlns:xlink="http://www.w3.org/1999/xlink" content-type="arpha" xlink:type="simple">5CDE726A-6685-53A7-9455-FD7F5CFCDB15</object-id><tp:taxon-name-part taxon-name-part-type="genus" reg="Amara">Amara</tp:taxon-name-part> (<tp:taxon-name-part taxon-name-part-type="subgenus" reg="Curtonotus">Curtonotus</tp:taxon-name-part>) <tp:taxon-name-part taxon-name-part-type="species" reg="fodinae">fodinae</tp:taxon-name-part></tp:taxon-name><tp:taxon-authority>Mannerheim, 1825</tp:taxon-authority><xref ref-type="fig" rid="F7">Fig. 7</xref><tp:nomenclature-citation-list><tp:nomenclature-citation><tp:taxon-name>
                <tp:taxon-name-part taxon-name-part-type="genus" reg="Amara">Amara</tp:taxon-name-part>
                <tp:taxon-name-part taxon-name-part-type="species" reg="fodinae">fodinae</tp:taxon-name-part>
              </tp:taxon-name><comment>Mannerheim, 1825: 20 (type locality: “Barnaul” [in Altai Krai, Ruaasia]; syntypes could be lost); <xref ref-type="bibr" rid="B41">Morawitz 1862</xref>: 234; <xref ref-type="bibr" rid="B55">Tschitschérine 1894</xref>: 387; <xref ref-type="bibr" rid="B27">Kryzhanovskij 1975</xref>: 92.</comment></tp:nomenclature-citation><tp:nomenclature-citation><tp:taxon-name>
                <tp:taxon-name-part taxon-name-part-type="genus" reg="Leirus">Leirus</tp:taxon-name-part>
                <tp:taxon-name-part taxon-name-part-type="species" reg="altaicus">altaicus</tp:taxon-name-part>
              </tp:taxon-name><comment>Motschulsky, 1844: 174 (type locality: “Altai” [in Altai Krai, Russia]; syntypes in Motschulsky’s personal collection); synonymized by <xref ref-type="bibr" rid="B41">Morawitz 1862</xref>: 234.</comment></tp:nomenclature-citation><tp:nomenclature-citation><tp:taxon-name><tp:taxon-name-part taxon-name-part-type="genus" reg="Amara">Amara</tp:taxon-name-part> (<tp:taxon-name-part taxon-name-part-type="subgenus" reg="Curtonotus">Curtonotus</tp:taxon-name-part>) <tp:taxon-name-part taxon-name-part-type="species" reg="primitiva">primitiva</tp:taxon-name-part></tp:taxon-name><comment>Jedlička, 1957: 28 (type locality: “Quellgebiet des fl. Irkut im Ostsajan-Gebirge” [= Headwaters of the Irkut river in the east Sayan Mountains, Buryatia, Russia]; holotype in <named-content xmlns:xlink="http://www.w3.org/1999/xlink" content-type="dwc:institutional_code" xlink:title="Narodni Muzeum Prirodovedecke Muzeum, Prague" xlink:href="http://grbio.org/institution/national-museum-prague-0" xlink:type="simple">NMPC</named-content>); synonymized by <xref ref-type="bibr" rid="B27">Kryzhanovskij 1975</xref>: 92.</comment></tp:nomenclature-citation><tp:nomenclature-citation><tp:taxon-name>
                <tp:taxon-name-part taxon-name-part-type="genus" reg="Amara">Amara</tp:taxon-name-part>
                <tp:taxon-name-part taxon-name-part-type="species" reg="fodinae">fodinae</tp:taxon-name-part>
                <tp:taxon-name-part taxon-name-part-type="subspecies" reg="vicina">vicina</tp:taxon-name-part>
              </tp:taxon-name><comment>Tschitschérine, 1894: <tp:taxon-name><tp:taxon-name-part taxon-name-part-type="genus" reg="Amara">Amara</tp:taxon-name-part><tp:taxon-name-part taxon-name-part-type="species" reg="fodinae">fodinae</tp:taxon-name-part><tp:taxon-name-part taxon-name-part-type="infraspecific-rank">var.</tp:taxon-name-part><tp:taxon-name-part taxon-name-part-type="variety" reg="vicina">vicina</tp:taxon-name-part></tp:taxon-name><xref ref-type="bibr" rid="B55">Tschitschérine 1894</xref>: 387 (type locality: “Amdo-Plateau: Ankhur-kashan” [in Qinghai, China]; syntypes in <abbrev xmlns:xlink="http://www.w3.org/1999/xlink" xlink:title="Zoological Institute, Russian Academy of Science" id="ABBRID0E1NBI" xlink:type="simple">ZRAS</abbrev>).</comment></tp:nomenclature-citation></tp:nomenclature-citation-list></tp:nomenclature><tp:treatment-sec sec-type="material" id="SECID0E5NBI"><title>Specimens examined.</title><p>6 males, 3 females (<named-content xmlns:xlink="http://www.w3.org/1999/xlink" content-type="dwc:institutional_code" xlink:title="Forest Entomology Laboratory, Beijing Forestry University" xlink:href="http://grbio.org/institution/beijing-forestry-university" xlink:type="simple">CBJFU</named-content>), China, Inner Mongolia, Genhe, Daxinganling Ecological Station, <named-content xmlns:xlink="http://www.w3.org/1999/xlink" content-type="dwc:verbatimCoordinates" xlink:type="simple"><named-content content-type="geo-json" specific-use="{&#34;type&#34;:&#34;Point&#34;,&#34;coordinates&#34;:[121.582400,50.806100]}" id="NCID0ELOBI" xlink:type="simple">50.8061°N, 121.5824°E</named-content></named-content>, 726 m, 2018.08.28, Hongliang Shi leg.; 2 males (<abbrev xmlns:xlink="http://www.w3.org/1999/xlink" xlink:title="collection of Yihang Li, Beijing" id="ABBRID0EQOBI" xlink:type="simple">CLYH</abbrev>), China, Hebei, Zhangjiakou, Zhuolu, Lingshan Scenic Spots, <named-content xmlns:xlink="http://www.w3.org/1999/xlink" content-type="dwc:verbatimCoordinates" xlink:type="simple"><named-content content-type="geo-json" specific-use="{&#34;type&#34;:&#34;Point&#34;,&#34;coordinates&#34;:[115.487502,40.054300]}" id="NCID0EXOBI" xlink:type="simple">40.054300°N, 115.487502°E</named-content></named-content>, 1788 m, 2021.08.02, Yihang Li leg.; 1 male, 1 female (<abbrev xmlns:xlink="http://www.w3.org/1999/xlink" xlink:title="collection of Yihang Li, Beijing" id="ABBRID0E3OBI" xlink:type="simple">CLYH</abbrev>), China, Hebei, Shijiazhuang, Chang’an District, 2022.08.20–22, Ran Meng leg.; 3 males (<abbrev xmlns:xlink="http://www.w3.org/1999/xlink" xlink:title="collection of Yihang Li, Beijing" id="ABBRID0EAPBI" xlink:type="simple">CLYH</abbrev>), China, Hebei, Zhangjiakou, Zhangbei, Caoyuantian Road West Line, <named-content xmlns:xlink="http://www.w3.org/1999/xlink" content-type="dwc:verbatimCoordinates" xlink:type="simple"><named-content content-type="geo-json" specific-use="{&#34;type&#34;:&#34;Point&#34;,&#34;coordinates&#34;:[114.627090,41.000109]}" id="NCID0EHPBI" xlink:type="simple">41.00010926°N, 114.62708997°E</named-content></named-content>, 1523 m, 2022.09.04, Cong Wang leg.; 4 males, 2 females (<named-content xmlns:xlink="http://www.w3.org/1999/xlink" content-type="dwc:institutional_code" xlink:title="Forest Entomology Laboratory, Beijing Forestry University" xlink:href="http://grbio.org/institution/beijing-forestry-university" xlink:type="simple">CBJFU</named-content>), China, Hebei, Chongli, DF2, <named-content xmlns:xlink="http://www.w3.org/1999/xlink" content-type="dwc:verbatimCoordinates" xlink:type="simple"><named-content content-type="geo-json" specific-use="{&#34;type&#34;:&#34;Point&#34;,&#34;coordinates&#34;:[115.324000,41.052700]}" id="NCID0ETPBI" xlink:type="simple">41.0527°N, 115.3240°E</named-content></named-content>, 1447 m, 2018.09, Wenhao Hu leg.; 1 female (<named-content xmlns:xlink="http://www.w3.org/1999/xlink" content-type="dwc:institutional_code" xlink:title="Forest Entomology Laboratory, Beijing Forestry University" xlink:href="http://grbio.org/institution/beijing-forestry-university" xlink:type="simple">CBJFU</named-content>), China, Beijing, Mentougou District, eastern slope of Donglingshan Mt, <named-content xmlns:xlink="http://www.w3.org/1999/xlink" content-type="dwc:verbatimCoordinates" xlink:type="simple"><named-content content-type="geo-json" specific-use="{&#34;type&#34;:&#34;Point&#34;,&#34;coordinates&#34;:[115.489700,40.045100]}" id="NCID0E6PBI" xlink:type="simple">40.0451°N, 115.4897°E</named-content></named-content>, 1710 m, 2022.07.20, Hongliang Shi &amp; Ganyan Yang leg.; 2 male, 1 female (<named-content xmlns:xlink="http://www.w3.org/1999/xlink" content-type="dwc:institutional_code" xlink:title="Forest Entomology Laboratory, Beijing Forestry University" xlink:href="http://grbio.org/institution/beijing-forestry-university" xlink:type="simple">CBJFU</named-content>), China, Beijing, Xiaolongmen Forestry park, 2014.VIII.17–22; 1 male, 2 females (<named-content xmlns:xlink="http://www.w3.org/1999/xlink" content-type="dwc:institutional_code" xlink:title="Forest Entomology Laboratory, Beijing Forestry University" xlink:href="http://grbio.org/institution/beijing-forestry-university" xlink:type="simple">CBJFU</named-content>), Beijing, Songshan, 2005.8.21; 1 male (<abbrev xmlns:xlink="http://www.w3.org/1999/xlink" xlink:title="collection of Yihang Li, Beijing" id="ABBRID0EMQBI" xlink:type="simple">CLYH</abbrev>), China, Qinghai, Xining, The Party School of Qinghai Provincial committee of CPC, <named-content xmlns:xlink="http://www.w3.org/1999/xlink" content-type="dwc:verbatimCoordinates" xlink:type="simple"><named-content content-type="geo-json" specific-use="{&#34;type&#34;:&#34;Point&#34;,&#34;coordinates&#34;:[101.778172,36.631848]}" id="NCID0ETQBI" xlink:type="simple">36.631848°N, 101.778172°E</named-content></named-content>, 2243 m, 2021.09, Bohan Cui leg.; 1 male (<named-content xmlns:xlink="http://www.w3.org/1999/xlink" content-type="dwc:institutional_code" xlink:title="Forest Entomology Laboratory, Beijing Forestry University" xlink:href="http://grbio.org/institution/beijing-forestry-university" xlink:type="simple">CBJFU</named-content>), China, Qinghai, Menyuan county, Xianmi, Talihua vill. 2784 m, <named-content xmlns:xlink="http://www.w3.org/1999/xlink" content-type="dwc:verbatimCoordinates" xlink:type="simple"><named-content content-type="geo-json" specific-use="{&#34;type&#34;:&#34;Point&#34;,&#34;coordinates&#34;:[102.113500,37.232900]}" id="NCID0E6QBI" xlink:type="simple">N37.2329 E102.1135</named-content></named-content>, 2017.VII.15, Shi HL et al leg.; 1 male (<named-content xmlns:xlink="http://www.w3.org/1999/xlink" content-type="dwc:institutional_code" xlink:title="Forest Entomology Laboratory, Beijing Forestry University" xlink:href="http://grbio.org/institution/beijing-forestry-university" xlink:type="simple">CBJFU</named-content>), China, Qinghai, Gangca county, Qonj Xiang, Qinghaihu bank, 3200 m, <named-content xmlns:xlink="http://www.w3.org/1999/xlink" content-type="dwc:verbatimCoordinates" xlink:type="simple"><named-content content-type="geo-json" specific-use="{&#34;type&#34;:&#34;Point&#34;,&#34;coordinates&#34;:[99.803900,37.197300]}" id="NCID0ELRBI" xlink:type="simple">37.1973, 99.8039</named-content></named-content>, 2017.VII.19 Shi HL leg.; 1 male (<named-content xmlns:xlink="http://www.w3.org/1999/xlink" content-type="dwc:institutional_code" xlink:title="Forest Entomology Laboratory, Beijing Forestry University" xlink:href="http://grbio.org/institution/beijing-forestry-university" xlink:type="simple">CBJFU</named-content>), Qinghai, Menyuan county, Meihua vill. 2784 m, <named-content xmlns:xlink="http://www.w3.org/1999/xlink" content-type="dwc:verbatimCoordinates" xlink:type="simple"><named-content content-type="geo-json" specific-use="{&#34;type&#34;:&#34;Point&#34;,&#34;coordinates&#34;:[102.086900,37.257400]}" id="NCID0EXRBI" xlink:type="simple">N37.2574 E102.0869</named-content></named-content>, 2020.VII.30 Liu YZ, Yin WQ lgt.</p></tp:treatment-sec><tp:treatment-sec sec-type="Chinese common name" id="SECID0E3RBI"><title>Chinese common name.</title><p>掘暗步甲.</p></tp:treatment-sec><tp:treatment-sec sec-type="diagnosis" id="SECID0EBSBI"><title>Diagnosis.</title><p>Medium to large-sized species, <abbrev xmlns:xlink="http://www.w3.org/1999/xlink" xlink:title="length of body" id="ABBRID0EHSBI" xlink:type="simple">BL</abbrev> = 11.0–13.0 mm; dorsum black or dark brown, legs usually dark brown; head relatively small, ~ 1/2 of pronotum maximum width, with two supraorbital setae. Pronotum (Fig. <xref ref-type="fig" rid="F7">7B</xref>) cordate, widest near middle; densely punctate at basal region, impunctate at mid-anterior region; lateral margins with long sinuation before posterior angles; posterior angles nearly rectangular or acute, not or slightly protruded. Elytra elongated, widest near middle, with isodiametric microsculpture; lateral sides of abdominal sternites wrinkled. Male mesotibiae projection (Fig. <xref ref-type="fig" rid="F7">7C</xref>) without defined denticle, distal half of tibiae prominently dilated. Male genitalia with short triangular apical lamella (Fig. <xref ref-type="fig" rid="F7">7F</xref>), slightly bent rightward, narrowed to apex; gonocoxite 2 (Fig. <xref ref-type="fig" rid="F7">7G</xref>) of ovipositor elongate, length ~ 2× as greatest width, distinctly attenuate to apex.</p><fig id="F7" position="float" orientation="portrait"><object-id xmlns:xlink="http://www.w3.org/1999/xlink" content-type="doi" xlink:type="simple">10.3897/zookeys.1190.109539.figure7</object-id><object-id xmlns:xlink="http://www.w3.org/1999/xlink" content-type="arpha" xlink:type="simple">2348D4FA-5A02-5DC6-9F04-AFC30C12982A</object-id><label>Figure 7.</label><caption><p><tp:taxon-name><tp:taxon-name-part taxon-name-part-type="genus" reg="Amara">Amara</tp:taxon-name-part> (<tp:taxon-name-part taxon-name-part-type="subgenus" reg="Curtonotus">Curtonotus</tp:taxon-name-part>) <tp:taxon-name-part taxon-name-part-type="species" reg="fodinae">fodinae</tp:taxon-name-part></tp:taxon-name><bold>A</bold> dorsal habitus, male (Zhangbei, Hebei) <bold>B</bold> pronotum posterior angle <bold>C</bold> male mesotibia <bold>D</bold> lateral view of aedeagus <bold>E</bold> right paramere <bold>F</bold> apical lamella <bold>G</bold> female gonocoxite (Chongli, Hebei). Scale bar: 5 mm (<bold>A</bold>); 1 mm (<bold>B–E</bold>); 0.5 mm (<bold>F, G</bold>).</p></caption><graphic xmlns:xlink="http://www.w3.org/1999/xlink" xlink:href="zookeys-1190-039_article-109539__-g007.jpg" position="float" orientation="portrait" xlink:type="simple" id="oo_971803.jpg"><uri content-type="original_file" xlink:type="simple">https://binary.pensoft.net/fig/971803</uri></graphic></fig></tp:treatment-sec><tp:treatment-sec sec-type="comparisons" id="SECID0EKUBI"><title>Comparison.</title><p>This species is different from most of Chinese <italic><tp:taxon-name><tp:taxon-name-part taxon-name-part-type="genus" reg="Amara"/><tp:taxon-name-part taxon-name-part-type="subgenus" reg="Curtonotus">Curtonotus</tp:taxon-name-part></tp:taxon-name></italic> by its male mesotibiae lacking denticles. From the shape of pronotum, <tp:taxon-name><tp:taxon-name-part taxon-name-part-type="genus" reg="Amara">A.</tp:taxon-name-part> (<tp:taxon-name-part taxon-name-part-type="subgenus" reg="Curtonotus">C.</tp:taxon-name-part>) <tp:taxon-name-part taxon-name-part-type="species" reg="fodinae">fodinae</tp:taxon-name-part></tp:taxon-name> is most similar to <tp:taxon-name><tp:taxon-name-part taxon-name-part-type="genus" reg="Amara">A.</tp:taxon-name-part> (<tp:taxon-name-part taxon-name-part-type="subgenus" reg="Curtonotus">C.</tp:taxon-name-part>) <tp:taxon-name-part taxon-name-part-type="species" reg="banghaasi">banghaasi</tp:taxon-name-part></tp:taxon-name>, but these two species are different in many aspects: in <tp:taxon-name><tp:taxon-name-part taxon-name-part-type="genus" reg="Amara">A.</tp:taxon-name-part> (<tp:taxon-name-part taxon-name-part-type="subgenus" reg="Curtonotus">C.</tp:taxon-name-part>) <tp:taxon-name-part taxon-name-part-type="species" reg="fodinae">fodinae</tp:taxon-name-part></tp:taxon-name> the pronotum is widest near middle, but widest clearly before middle in <tp:taxon-name><tp:taxon-name-part taxon-name-part-type="genus" reg="Amara">A.</tp:taxon-name-part> (<tp:taxon-name-part taxon-name-part-type="subgenus" reg="Curtonotus">C.</tp:taxon-name-part>) <tp:taxon-name-part taxon-name-part-type="species" reg="banghaasi">banghaasi</tp:taxon-name-part></tp:taxon-name>; in <tp:taxon-name><tp:taxon-name-part taxon-name-part-type="genus" reg="Amara">A.</tp:taxon-name-part> (<tp:taxon-name-part taxon-name-part-type="subgenus" reg="Curtonotus">C.</tp:taxon-name-part>) <tp:taxon-name-part taxon-name-part-type="species" reg="fodinae">fodinae</tp:taxon-name-part></tp:taxon-name>, the male mesotibiae has no distinct denticles but has two distinct denticles in <tp:taxon-name><tp:taxon-name-part taxon-name-part-type="genus" reg="Amara">A.</tp:taxon-name-part> (<tp:taxon-name-part taxon-name-part-type="subgenus" reg="Curtonotus">C.</tp:taxon-name-part>) <tp:taxon-name-part taxon-name-part-type="species" reg="banghaasi">banghaasi</tp:taxon-name-part></tp:taxon-name>; in <tp:taxon-name><tp:taxon-name-part taxon-name-part-type="genus" reg="Amara">A.</tp:taxon-name-part> (<tp:taxon-name-part taxon-name-part-type="subgenus" reg="Curtonotus">C.</tp:taxon-name-part>) <tp:taxon-name-part taxon-name-part-type="species" reg="fodinae">fodinae</tp:taxon-name-part></tp:taxon-name>, the apex of apical lamella is a little acute and slightly bent rightwards, but more widely rounded and near straight in <tp:taxon-name><tp:taxon-name-part taxon-name-part-type="genus" reg="Amara">A.</tp:taxon-name-part> (<tp:taxon-name-part taxon-name-part-type="subgenus" reg="Curtonotus">C.</tp:taxon-name-part>) <tp:taxon-name-part taxon-name-part-type="species" reg="banghaasi">banghaasi</tp:taxon-name-part></tp:taxon-name>; in <tp:taxon-name><tp:taxon-name-part taxon-name-part-type="genus" reg="Amara">A.</tp:taxon-name-part> (<tp:taxon-name-part taxon-name-part-type="subgenus" reg="Curtonotus">C.</tp:taxon-name-part>) <tp:taxon-name-part taxon-name-part-type="species" reg="fodinae">fodinae</tp:taxon-name-part></tp:taxon-name>, the gonocoxite 2 is strongly elongate and attenuate to apex, while in <tp:taxon-name><tp:taxon-name-part taxon-name-part-type="genus" reg="Amara">A.</tp:taxon-name-part> (<tp:taxon-name-part taxon-name-part-type="subgenus" reg="Curtonotus">C.</tp:taxon-name-part>) <tp:taxon-name-part taxon-name-part-type="species" reg="banghaasi">banghaasi</tp:taxon-name-part></tp:taxon-name> it is widely rounded at apex. Some small-sized individuals of <tp:taxon-name><tp:taxon-name-part taxon-name-part-type="genus" reg="Amara">A.</tp:taxon-name-part> (<tp:taxon-name-part taxon-name-part-type="subgenus" reg="Curtonotus">C.</tp:taxon-name-part>) <tp:taxon-name-part taxon-name-part-type="species" reg="harpaloides">harpaloides</tp:taxon-name-part></tp:taxon-name> also might be confused with <tp:taxon-name><tp:taxon-name-part taxon-name-part-type="genus" reg="Amara">A.</tp:taxon-name-part> (<tp:taxon-name-part taxon-name-part-type="subgenus" reg="Curtonotus">C.</tp:taxon-name-part>) <tp:taxon-name-part taxon-name-part-type="species" reg="fodinae">fodinae</tp:taxon-name-part></tp:taxon-name>, but can be differentiated by the pronotum distinctly punctate on mid-anterior region, male mesotibiae with two distinct denticles and females with gonocoxite 2 much stouter.</p></tp:treatment-sec><tp:treatment-sec sec-type="remarks" id="SECID0EC1BI"><title>Remarks.</title><p>Two subspecies have been recognized under this species (Hieke, 1993): <tp:taxon-name><tp:taxon-name-part taxon-name-part-type="genus" reg="Amara">A.</tp:taxon-name-part> (<tp:taxon-name-part taxon-name-part-type="subgenus" reg="Curtonotus">C.</tp:taxon-name-part>) <tp:taxon-name-part taxon-name-part-type="species" reg="fodinae">fodinae</tp:taxon-name-part> <tp:taxon-name-part taxon-name-part-type="subspecies" reg="vicina">vicina</tp:taxon-name-part></tp:taxon-name> is smaller and less robust and distributed in the western provinces of China, while the nominotypical subspecies is a little larger and more robust.</p></tp:treatment-sec><tp:treatment-sec sec-type="distribution" id="SECID0E11BI"><title>Distribution.</title><p>China (Gansu, Hebei, Beijing, Heilongjiang, Jilin, Inner Mongolia, Shaanxi, Shanxi, Qinghai, Sichuan, Xinjiang, Mongolia, Tibet), Russia (Far East, east Siberia, west Siberia), Kyrgyzstan, Kazakhstan, Tajikistan, Turkmenistan, Europe.</p></tp:treatment-sec><ref-list><ref id="B41"><mixed-citation xmlns:xlink="http://www.w3.org/1999/xlink" xlink:type="simple"><person-group><name name-style="western"><surname>Morawitz</surname><given-names>A</given-names></name></person-group> (<year>1862</year>) <article-title>Vorläufige Diagnosen neuer Coleopteren aus Südost-Sibirien. Bulletin de l’Académie Impériale des Sciences de St.</article-title><source>Pétersbourg</source><volume>5</volume> [<issue>1863</issue>]: <fpage>231</fpage>–<lpage>265</lpage>.</mixed-citation></ref><ref id="B55"><mixed-citation xmlns:xlink="http://www.w3.org/1999/xlink" xlink:type="simple"><person-group><name name-style="western"><surname>Tschitschérine</surname><given-names>T</given-names></name></person-group> (<year>1894</year>) <article-title>Matériaux pour servir à l’étude des Fèroniens. II.</article-title><source>Horae Societatis Entomologicae Rossicae</source><volume>28</volume>(<issue>1893–1894</issue>): <fpage>366</fpage>–<lpage>435</lpage>.</mixed-citation></ref><ref id="B27"><mixed-citation xmlns:xlink="http://www.w3.org/1999/xlink" xlink:type="simple"><person-group><name name-style="western"><surname>Kryzhanovskij</surname><given-names>OL</given-names></name></person-group> (<year>1975</year>) <article-title>The ground-beetles of the genus <italic><tp:taxon-name><tp:taxon-name-part taxon-name-part-type="genus"/><tp:taxon-name-part taxon-name-part-type="subgenus">Curtonotus</tp:taxon-name-part></tp:taxon-name></italic> Stephens (<tp:taxon-name><tp:taxon-name-part taxon-name-part-type="order">Coleoptera</tp:taxon-name-part></tp:taxon-name>, <tp:taxon-name><tp:taxon-name-part taxon-name-part-type="family">Carabidae</tp:taxon-name-part></tp:taxon-name>) from the Mongolian People’s Republic and adjacent regions (Studies on the tribe <tp:taxon-name><tp:taxon-name-part taxon-name-part-type="tribe">Amarini</tp:taxon-name-part></tp:taxon-name> 2).</article-title><source>Insects of Mongolia</source><volume>6</volume>(<issue>3</issue>): <fpage>90</fpage>–<lpage>98</lpage>.</mixed-citation></ref></ref-list></tp:taxon-treatment>
