# Supplementary material for: ﻿Revision of the macropterous subgenus Curtonotus from east China, with the description of a new species (Carabidae, Zabrini, Amara)
Source: Zookeys. 2024 Jan 22;1190:39–73. doi: 10.3897/zookeys.1190.109539 (PMC10825861; doi:10.3897/zookeys.1190.109539)
Supplement: XML Treatment for Amara (Curtonotus) banghaasi [file zookeys.1190.109539-treatment12.xml]

<!DOCTYPE tp:taxon-treatment
  PUBLIC "-//TaxonX//DTD Taxonomic Treatment Publishing DTD v0 20100105//EN" "tax-treatment-NSO.dtd">
<tp:taxon-treatment xmlns:tp="http://www.plazi.org/taxpub"><tp:treatment-meta><kwd-group><label>Taxon classification</label><kwd>
              <named-content content-type="kingdom">Animalia</named-content>
            </kwd><kwd>
              <named-content content-type="order">Coleoptera</named-content>
            </kwd><kwd>
              <named-content content-type="family">Carabidae</named-content>
            </kwd></kwd-group><mixed-citation publication-type="journal"><person-group><name><surname>Li</surname><given-names>Yihang</given-names></name><name><surname>Li</surname><given-names>Haoyuan</given-names></name><name><surname>Shi</surname><given-names>Hongliang</given-names></name></person-group><article-title>﻿Revision of the macropterous subgenus <italic><tp:taxon-name><tp:taxon-name-part taxon-name-part-type="genus" reg="Amara"/><tp:taxon-name-part taxon-name-part-type="subgenus" reg="Curtonotus">Curtonotus</tp:taxon-name-part></tp:taxon-name></italic> from east China, with the description of a new species (<tp:taxon-name><tp:taxon-name-part taxon-name-part-type="family">Carabidae</tp:taxon-name-part></tp:taxon-name>, <tp:taxon-name><tp:taxon-name-part taxon-name-part-type="tribe">Zabrini</tp:taxon-name-part></tp:taxon-name>, <tp:taxon-name><tp:taxon-name-part taxon-name-part-type="genus" reg="Amara">Amara</tp:taxon-name-part></tp:taxon-name>)</article-title><source>Zookeys</source><day>22</day><month>01</month><year>2024</year><volume>1190</volume><fpage>39</fpage><lpage>73</lpage><pub-id pub-id-type="doi">10.3897/zookeys.1190.109539</pub-id></mixed-citation></tp:treatment-meta><tp:nomenclature><label>﻿</label><tp:taxon-name><object-id xmlns:xlink="http://www.w3.org/1999/xlink" content-type="arpha" xlink:type="simple">848A19E4-0204-55CF-AE56-723C60FF96F6</object-id><tp:taxon-name-part taxon-name-part-type="genus" reg="Amara">Amara</tp:taxon-name-part> (<tp:taxon-name-part taxon-name-part-type="subgenus" reg="Curtonotus">Curtonotus</tp:taxon-name-part>) <tp:taxon-name-part taxon-name-part-type="species" reg="banghaasi">banghaasi</tp:taxon-name-part></tp:taxon-name><tp:taxon-authority>Baliani, 1933</tp:taxon-authority><xref ref-type="fig" rid="F8">Fig. 8</xref><tp:nomenclature-citation-list><tp:nomenclature-citation><tp:taxon-name><tp:taxon-name-part taxon-name-part-type="genus" reg="Amara">Amara</tp:taxon-name-part> (<tp:taxon-name-part taxon-name-part-type="subgenus" reg="Curtonotus">Curtonotus</tp:taxon-name-part>) <tp:taxon-name-part taxon-name-part-type="species" reg="banghaasi">banghaasi</tp:taxon-name-part></tp:taxon-name><comment>Baliani, 1933: 90 (type locality: Pechino [= Peking, Beijing]; holotype in <named-content xmlns:xlink="http://www.w3.org/1999/xlink" content-type="dwc:institutional_code" xlink:title="Museo Civico di Storia Naturale" xlink:href="http://grbio.org/institution/museo-civico-di-storia-naturale-di-genova-giacomo-doria" xlink:type="simple">MSNG</named-content>).</comment></tp:nomenclature-citation></tp:nomenclature-citation-list></tp:nomenclature><tp:treatment-sec sec-type="material" id="SECID0EB4BI"><title>Specimens examined.</title><p>3 males, 5 females (<named-content xmlns:xlink="http://www.w3.org/1999/xlink" content-type="dwc:institutional_code" xlink:title="Forest Entomology Laboratory, Beijing Forestry University" xlink:href="http://grbio.org/institution/beijing-forestry-university" xlink:type="simple">CBJFU</named-content>), China, Inner Mongolia, Hexigten Banner, Dalinuoer Lake Nature Reserve, 1200 m, 2006.07.06, Hongliang Shi leg.; 1 female (<named-content xmlns:xlink="http://www.w3.org/1999/xlink" content-type="dwc:institutional_code" xlink:title="Forest Entomology Laboratory, Beijing Forestry University" xlink:href="http://grbio.org/institution/beijing-forestry-university" xlink:type="simple">CBJFU</named-content>), China, Beijing, Mentougou District, Donglingshan Mt, <named-content xmlns:xlink="http://www.w3.org/1999/xlink" content-type="dwc:verbatimCoordinates" xlink:type="simple"><named-content content-type="geo-json" specific-use="{&#34;type&#34;:&#34;Point&#34;,&#34;coordinates&#34;:[115.454200,40.025200]}" id="NCID0ES4BI" xlink:type="simple">40.0252°N, 115.4542°E</named-content></named-content>, 1974 m, 2022. 08.22, Hongliang Shi leg.; 1 female (<abbrev xmlns:xlink="http://www.w3.org/1999/xlink" xlink:title="collection of Yihang Li, Beijing" id="ABBRID0EX4BI" xlink:type="simple">CLYH</abbrev>), China, Gansu, Zhangye, Gaotai, near Heihe, 2015.08.07–09, Deyao Zhou leg.; 1 male (<abbrev xmlns:xlink="http://www.w3.org/1999/xlink" xlink:title="collection of Yihang Li, Beijing" id="ABBRID0E24BI" xlink:type="simple">CLYH</abbrev>), China, Gansu, Zhangye, Gaotai, Hongshahe, 2015.07.30, Deyao Zhou leg.; 1 female (<named-content xmlns:xlink="http://www.w3.org/1999/xlink" content-type="dwc:institutional_code" xlink:title="Forest Entomology Laboratory, Beijing Forestry University" xlink:href="http://grbio.org/institution/beijing-forestry-university" xlink:type="simple">CBJFU</named-content>), China, Ningxia Hui Autonomous Region, Lingwu, Lingwu Farm, 2017.08.03, Yidan Zhang leg; 1 male, 1 female (<named-content xmlns:xlink="http://www.w3.org/1999/xlink" content-type="dwc:institutional_code" xlink:title="Forest Entomology Laboratory, Beijing Forestry University" xlink:href="http://grbio.org/institution/beijing-forestry-university" xlink:type="simple">CBJFU</named-content>), China, Qinghai, Hainan, <named-content xmlns:xlink="http://www.w3.org/1999/xlink" content-type="dwc:verbatimCoordinates" xlink:type="simple"><named-content content-type="geo-json" specific-use="{&#34;type&#34;:&#34;Point&#34;,&#34;coordinates&#34;:[100.995500,36.426810]}" id="NCID0EK5BI" xlink:type="simple">36.42681°N, 100.9955°E</named-content></named-content>, 3323 m, 2019.08.13, Shihao Wang leg. ; 1 male (<named-content xmlns:xlink="http://www.w3.org/1999/xlink" content-type="dwc:institutional_code" xlink:title="Forest Entomology Laboratory, Beijing Forestry University" xlink:href="http://grbio.org/institution/beijing-forestry-university" xlink:type="simple">CBJFU</named-content>), China, Qinghai, Gangca, Qonj Xiang, Qinghaihu bank, <named-content xmlns:xlink="http://www.w3.org/1999/xlink" content-type="dwc:verbatimCoordinates" xlink:type="simple"><named-content content-type="geo-json" specific-use="{&#34;type&#34;:&#34;Point&#34;,&#34;coordinates&#34;:[99.803900,32.197300]}" id="NCID0EW5BI" xlink:type="simple">32.1973°N, 99.8039°E</named-content></named-content>, 3200 m, 2017.07.19, Hongliang Shi leg.</p></tp:treatment-sec><tp:treatment-sec sec-type="Chinese common name" id="SECID0E25BI"><title>Chinese common name.</title><p>棒暗步甲.</p></tp:treatment-sec><tp:treatment-sec sec-type="diagnosis" id="SECID0EA6BI"><title>Diagnosis.</title><p>Medium to large-sized species, <abbrev xmlns:xlink="http://www.w3.org/1999/xlink" xlink:title="length of body" id="ABBRID0EG6BI" xlink:type="simple">BL</abbrev> = 11.5–13.0 mm; dorsum black or dark brown, legs dark brown; head relatively large, more than half length of pronotum maximum width, with two supraorbital setae. Pronotum (Fig. <xref ref-type="fig" rid="F8">8B</xref>) cordate, widest near anterior third; densely and coarsely punctate at basal region, impunctate or scarcely punctate at mid-anterior region; lateral margins with sinuation long and distinct before posterior angles; posterior angles nearly rectangular or a little acute, apex not protruded. Elytra elongated, widest behind middle, with very strong isodiametric microsculpture; lateral sides of abdominal sternites sparsely wrinkled and punctate. Male mesotibiae projection composed of two denticles (Fig. <xref ref-type="fig" rid="F8">8C</xref>); proximal denticle very large, acutely pointed, a little after the middle; distal denticle much smaller, present between the proximal one and tibiae apex. Male genitalia with apical lamella shortly triangular (Fig. <xref ref-type="fig" rid="F8">8F</xref>), slightly bent leftward, narrowed to tip, apex rounded; gonocoxite 2 (Fig. <xref ref-type="fig" rid="F8">8G</xref>) of ovipositor stout, length ~ 1.5× greatest width, apex widely rounded.</p><fig id="F8" position="float" orientation="portrait"><object-id xmlns:xlink="http://www.w3.org/1999/xlink" content-type="doi" xlink:type="simple">10.3897/zookeys.1190.109539.figure8</object-id><object-id xmlns:xlink="http://www.w3.org/1999/xlink" content-type="arpha" xlink:type="simple">318B5DA1-C5DF-56E4-B417-11F892FA7A81</object-id><label>Figure 8.</label><caption><p><tp:taxon-name><tp:taxon-name-part taxon-name-part-type="genus" reg="Amara">Amara</tp:taxon-name-part> (<tp:taxon-name-part taxon-name-part-type="subgenus" reg="Curtonotus">Curtonotus</tp:taxon-name-part>) <tp:taxon-name-part taxon-name-part-type="species" reg="banghaasi">banghaasi</tp:taxon-name-part></tp:taxon-name><bold>A</bold> dorsal habitus, male (Gangca, Qinghai) <bold>B</bold> pronotum posterior angle <bold>C</bold> male mesotibia <bold>D</bold> lateral view of aedeagus <bold>E</bold> right paramere <bold>F</bold> apical lamella <bold>G</bold> female gonocoxite (Hainan, Qinghai). Scale bar: 5 mm (<bold>A</bold>); 1 mm (<bold>B–E</bold>); 0.5 mm (<bold>F, G</bold>).</p></caption><graphic xmlns:xlink="http://www.w3.org/1999/xlink" xlink:href="zookeys-1190-039_article-109539__-g008.jpg" position="float" orientation="portrait" xlink:type="simple" id="oo_971804.jpg"><uri content-type="original_file" xlink:type="simple">https://binary.pensoft.net/fig/971804</uri></graphic></fig></tp:treatment-sec><tp:treatment-sec sec-type="comparisons" id="SECID0EJBCI"><title>Comparison.</title><p>This species is most similar to <tp:taxon-name><tp:taxon-name-part taxon-name-part-type="genus" reg="Amara">A.</tp:taxon-name-part> (<tp:taxon-name-part taxon-name-part-type="subgenus" reg="Curtonotus">C.</tp:taxon-name-part>) <tp:taxon-name-part taxon-name-part-type="species" reg="fodinae">fodinae</tp:taxon-name-part></tp:taxon-name> among the eastern Chinese species of <tp:taxon-name><tp:taxon-name-part taxon-name-part-type="genus" reg="Amara"/><tp:taxon-name-part taxon-name-part-type="subgenus" reg="Curtonotus">Curtonotus</tp:taxon-name-part></tp:taxon-name>. Comparisons between them are provided under the latter species.</p></tp:treatment-sec><tp:treatment-sec sec-type="distribution" id="SECID0EGCCI"><title>Distribution.</title><p>China (Beijing, Heilongjiang, Hubei, Liaoning, Qinghai, Inner Mongolia*, Gansu*).</p></tp:treatment-sec><tp:treatment-sec sec-type="remarks" id="SECID0ELCCI"><title>Remarks.</title><p><tp:taxon-name><tp:taxon-name-part taxon-name-part-type="genus" reg="Amara">Amara</tp:taxon-name-part> (<tp:taxon-name-part taxon-name-part-type="subgenus" reg="Curtonotus">Curtonotus</tp:taxon-name-part>) <tp:taxon-name-part taxon-name-part-type="species" reg="daurica">daurica</tp:taxon-name-part></tp:taxon-name> Motschulsky, 1844 was recorded from Heilongjiang and Qinghai provinces of China (Hieke, 2017), but there is no reliable record anywhere else in China of this species either from the literature or in our examined specimens. Due to its similar external appearance to <tp:taxon-name><tp:taxon-name-part taxon-name-part-type="genus" reg="Amara">A.</tp:taxon-name-part> (<tp:taxon-name-part taxon-name-part-type="subgenus" reg="Curtonotus">C.</tp:taxon-name-part>) <tp:taxon-name-part taxon-name-part-type="species" reg="banghaasi">banghaasi</tp:taxon-name-part></tp:taxon-name>, we hesitate these records might be based on a misidentification of <tp:taxon-name><tp:taxon-name-part taxon-name-part-type="genus" reg="Amara">A.</tp:taxon-name-part> (<tp:taxon-name-part taxon-name-part-type="subgenus" reg="Curtonotus">C.</tp:taxon-name-part>) <tp:taxon-name-part taxon-name-part-type="species" reg="banghaasi">banghaasi</tp:taxon-name-part></tp:taxon-name> or other similar <italic><tp:taxon-name><tp:taxon-name-part taxon-name-part-type="genus" reg="Amara"/><tp:taxon-name-part taxon-name-part-type="subgenus" reg="Curtonotus">Curtonotus</tp:taxon-name-part></tp:taxon-name></italic> species.</p></tp:treatment-sec></tp:taxon-treatment>
