# Supplementary material for: ﻿Revision of the macropterous subgenus Curtonotus from east China, with the description of a new species (Carabidae, Zabrini, Amara)
Source: Zookeys. 2024 Jan 22;1190:39–73. doi: 10.3897/zookeys.1190.109539 (PMC10825861; doi:10.3897/zookeys.1190.109539)
Supplement: XML Treatment for Amara (Curtonotus) hiogoensis [file zookeys.1190.109539-treatment13.xml]

<!DOCTYPE tp:taxon-treatment
  PUBLIC "-//TaxonX//DTD Taxonomic Treatment Publishing DTD v0 20100105//EN" "tax-treatment-NSO.dtd">
<tp:taxon-treatment xmlns:tp="http://www.plazi.org/taxpub"><tp:treatment-meta><kwd-group><label>Taxon classification</label><kwd>
              <named-content content-type="kingdom">Animalia</named-content>
            </kwd><kwd>
              <named-content content-type="order">Coleoptera</named-content>
            </kwd><kwd>
              <named-content content-type="family">Carabidae</named-content>
            </kwd></kwd-group><mixed-citation publication-type="journal"><person-group><name><surname>Li</surname><given-names>Yihang</given-names></name><name><surname>Li</surname><given-names>Haoyuan</given-names></name><name><surname>Shi</surname><given-names>Hongliang</given-names></name></person-group><article-title>﻿Revision of the macropterous subgenus <italic><tp:taxon-name><tp:taxon-name-part taxon-name-part-type="genus" reg="Amara"/><tp:taxon-name-part taxon-name-part-type="subgenus" reg="Curtonotus">Curtonotus</tp:taxon-name-part></tp:taxon-name></italic> from east China, with the description of a new species (<tp:taxon-name><tp:taxon-name-part taxon-name-part-type="family">Carabidae</tp:taxon-name-part></tp:taxon-name>, <tp:taxon-name><tp:taxon-name-part taxon-name-part-type="tribe">Zabrini</tp:taxon-name-part></tp:taxon-name>, <tp:taxon-name><tp:taxon-name-part taxon-name-part-type="genus" reg="Amara">Amara</tp:taxon-name-part></tp:taxon-name>)</article-title><source>Zookeys</source><day>22</day><month>01</month><year>2024</year><volume>1190</volume><fpage>39</fpage><lpage>73</lpage><pub-id pub-id-type="doi">10.3897/zookeys.1190.109539</pub-id></mixed-citation></tp:treatment-meta><tp:nomenclature><label>﻿</label><tp:taxon-name><object-id xmlns:xlink="http://www.w3.org/1999/xlink" content-type="arpha" xlink:type="simple">690C82E8-31D8-5B8A-B3C9-0EEB877C629F</object-id><tp:taxon-name-part taxon-name-part-type="genus" reg="Amara">Amara</tp:taxon-name-part> (<tp:taxon-name-part taxon-name-part-type="subgenus" reg="Curtonotus">Curtonotus</tp:taxon-name-part>) <tp:taxon-name-part taxon-name-part-type="species" reg="hiogoensis">hiogoensis</tp:taxon-name-part></tp:taxon-name><tp:taxon-authority>(Bates, 1873)</tp:taxon-authority><xref ref-type="fig" rid="F9">Fig. 9</xref><tp:nomenclature-citation-list><tp:nomenclature-citation><tp:taxon-name>
                <tp:taxon-name-part taxon-name-part-type="genus" reg="Curtonotus">Curtonotus</tp:taxon-name-part>
                <tp:taxon-name-part taxon-name-part-type="species" reg="hiogoensis">hiogoensis</tp:taxon-name-part>
              </tp:taxon-name><comment>Bates, 1873: 291 (type locality: “Hiogo” [in Japan]; syntypes in <named-content xmlns:xlink="http://www.w3.org/1999/xlink" content-type="dwc:institutional_code" xlink:title="Muséum National d’Histoire Naturelle, Paris" xlink:href="http://grbio.org/institution/museum-national-dhistoire-naturelle-2" xlink:type="simple">MNHN</named-content> and <named-content xmlns:xlink="http://www.w3.org/1999/xlink" content-type="dwc:institutional_code" xlink:title="Natural History Museum, London" xlink:href="http://grbio.org/institution/natural-history-museum-london" xlink:type="simple">NHML</named-content>); <xref ref-type="bibr" rid="B31">Lewis 1879</xref>: 190; <xref ref-type="bibr" rid="B57">Tschitschérine 1898</xref>: 76; <xref ref-type="bibr" rid="B39">Matsumura 1929</xref>: 194; <xref ref-type="bibr" rid="B16">Habu 1953</xref>: 41.</comment></tp:nomenclature-citation></tp:nomenclature-citation-list></tp:nomenclature><tp:treatment-sec sec-type="material" id="SECID0EXGCI"><title>Specimens examined.</title><p>3 females (<named-content xmlns:xlink="http://www.w3.org/1999/xlink" content-type="dwc:institutional_code" xlink:title="Forest Entomology Laboratory, Beijing Forestry University" xlink:href="http://grbio.org/institution/beijing-forestry-university" xlink:type="simple">CBJFU</named-content>), China, Jilin, Qianjin County, Jiaohe Forest Station, <named-content xmlns:xlink="http://www.w3.org/1999/xlink" content-type="dwc:verbatimCoordinates" xlink:type="simple"><named-content content-type="geo-json" specific-use="{&#34;type&#34;:&#34;Point&#34;,&#34;coordinates&#34;:[127.697100,43.955500]}" id="NCID0EEHCI" xlink:type="simple">43.9555°N, 127.6971°E</named-content></named-content>, 2018.09.01, Hongliang Shi leg.; 1 male (<named-content xmlns:xlink="http://www.w3.org/1999/xlink" content-type="dwc:institutional_code" xlink:title="Forest Entomology Laboratory, Beijing Forestry University" xlink:href="http://grbio.org/institution/beijing-forestry-university" xlink:type="simple">CBJFU</named-content>), China, Jilin, Antu, Erdaobaihe, 733 m, <named-content xmlns:xlink="http://www.w3.org/1999/xlink" content-type="dwc:verbatimCoordinates" xlink:type="simple"><named-content content-type="geo-json" specific-use="{&#34;type&#34;:&#34;Point&#34;,&#34;coordinates&#34;:[128.106800,42.402100]}" id="NCID0EQHCI" xlink:type="simple">N42.4021 E128.1068</named-content></named-content>, 2018.9.3, Shi Hongliang leg.; 1 female, 1 male (<named-content xmlns:xlink="http://www.w3.org/1999/xlink" content-type="dwc:institutional_code" xlink:title="Forest Entomology Laboratory, Beijing Forestry University" xlink:href="http://grbio.org/institution/beijing-forestry-university" xlink:type="simple">CBJFU</named-content>), China, Hubei, Xuanen, Changtanhe, Houhe Village, <named-content xmlns:xlink="http://www.w3.org/1999/xlink" content-type="dwc:verbatimCoordinates" xlink:type="simple"><named-content content-type="geo-json" specific-use="{&#34;type&#34;:&#34;Point&#34;,&#34;coordinates&#34;:[109.724061,30.033006]}" id="NCID0E3HCI" xlink:type="simple">30.033006°N, 109.724061°E</named-content></named-content>, 1210 m, 2017.V.7–9, Yizhou Liu leg.; 1 female (<named-content xmlns:xlink="http://www.w3.org/1999/xlink" content-type="dwc:institutional_code" xlink:title="Forest Entomology Laboratory, Beijing Forestry University" xlink:href="http://grbio.org/institution/beijing-forestry-university" xlink:type="simple">CBJFU</named-content>), China, Hubei, Shennongjia, Hongping Town, 1500 m, 2013.08.15, Hao Huang leg.; 1 female (<abbrev xmlns:xlink="http://www.w3.org/1999/xlink" xlink:title="collection of Yihang Li, Beijing" id="ABBRID0EFICI" xlink:type="simple">CLYH</abbrev>), China, Hubei, Shiyan, Zhuxi County, Shuangping Village Committee, 1151 m, 2023.06.07, Qianle Lu leg.</p></tp:treatment-sec><tp:treatment-sec sec-type="Chinese common name" id="SECID0EJICI"><title>Chinese common name.</title><p>兵库暗步甲.</p></tp:treatment-sec><tp:treatment-sec sec-type="diagnosis" id="SECID0EOICI"><title>Diagnosis.</title><p>Large-sized species, <abbrev xmlns:xlink="http://www.w3.org/1999/xlink" xlink:title="length of body" id="ABBRID0EUICI" xlink:type="simple">BL</abbrev> = 13.5–14.0 mm; body black, legs dark brown to black; head relatively large, greater than half of pronotum maximum width, with two supraorbital setae. Pronotum (Fig. <xref ref-type="fig" rid="F9">9B</xref>) strongly transverse, slightly cordate, basal region densely punctate, mid-anterior region impunctate, sometimes finely wrinkled; lateral margins slightly sinuate near posterior angles; posterior angles wide, with indistinct denticles, barely protruded laterally; elytra oblong, widest near middle, without or only with very faint isodiametric microsculpture after middle; lateral sides of abdominal sternite punctate. Male mesotibiae projection composed of three small denticles (Fig. <xref ref-type="fig" rid="F9">9C</xref>), proximal denticle acutely pointed clearly beyond the middle, and two slightly smaller distal denticles between the proximal one and tibiae apex. Male genitalia with relatively long apical lamella (Fig. <xref ref-type="fig" rid="F9">9F</xref>), slightly bent rightward, apex widely rounded; gonocoxite 2 (Fig. <xref ref-type="fig" rid="F9">9G</xref>) of ovipositor elongate, length ~ 1.5× greatest width, apex widely rounded.</p><fig id="F9" position="float" orientation="portrait"><object-id xmlns:xlink="http://www.w3.org/1999/xlink" content-type="doi" xlink:type="simple">10.3897/zookeys.1190.109539.figure9</object-id><object-id xmlns:xlink="http://www.w3.org/1999/xlink" content-type="arpha" xlink:type="simple">FAAB8B89-DE75-5F4F-A3A4-B78185DD6043</object-id><label>Figure 9.</label><caption><p><tp:taxon-name><tp:taxon-name-part taxon-name-part-type="genus" reg="Amara">Amara</tp:taxon-name-part> (<tp:taxon-name-part taxon-name-part-type="subgenus" reg="Curtonotus">Curtonotus</tp:taxon-name-part>) <tp:taxon-name-part taxon-name-part-type="species" reg="hiogoensis">hiogoensis</tp:taxon-name-part></tp:taxon-name><bold>A</bold> dorsal habitus, female (Jiaohe, Jilin) <bold>B</bold> pronotum posterior angle (Jiaohe, Jilin) <bold>C</bold> male mesotibia (Jiaohe, Jilin) <bold>D</bold> lateral view of aedeagus (Jiaohe, Jilin) <bold>E</bold> right paramere (Jiaohe, Jilin) <bold>F</bold> apical lamella (Jiaohe, Jilin) <bold>G</bold> female gonocoxite. Scale bars: 5 mm (<bold>A</bold>); 1 mm (<bold>B–E</bold>); 0.5 mm (<bold>F, G</bold>).</p></caption><graphic xmlns:xlink="http://www.w3.org/1999/xlink" xlink:href="zookeys-1190-039_article-109539__-g009.jpg" position="float" orientation="portrait" xlink:type="simple" id="oo_971805.jpg"><uri content-type="original_file" xlink:type="simple">https://binary.pensoft.net/fig/971805</uri></graphic></fig></tp:treatment-sec><tp:treatment-sec sec-type="distribution" id="SECID0EXKCI"><title>Distribution.</title><p>China (Anhui, Fujian, Hubei, Sichuan, Shaanxi, Zhejiang, Jilin*), Japan, North Korea, South Korea, Russia (Far East).</p></tp:treatment-sec><ref-list><ref id="B31"><mixed-citation xmlns:xlink="http://www.w3.org/1999/xlink" xlink:type="simple"><person-group><name name-style="western"><surname>Lewis</surname><given-names>G</given-names></name></person-group> (<year>1879</year>) A Catalogue of <tp:taxon-name><tp:taxon-name-part taxon-name-part-type="order">Coleoptera</tp:taxon-name-part></tp:taxon-name> from the Japanese Archipelago. Taylor &amp; Francis, London 31 pp.</mixed-citation></ref><ref id="B57"><mixed-citation xmlns:xlink="http://www.w3.org/1999/xlink" xlink:type="simple"><person-group><name name-style="western"><surname>Tschitschérine</surname><given-names>T</given-names></name></person-group> (<year>1898</year>) <article-title>Carabiques nouveaux ou peu connus. L’Abeille.</article-title><source>Journal d’Entomologie</source><volume>29</volume>(<issue>1896–1900</issue>): <fpage>93</fpage>–<lpage>114</lpage>.</mixed-citation></ref><ref id="B39"><mixed-citation xmlns:xlink="http://www.w3.org/1999/xlink" xlink:type="simple"><person-group><name name-style="western"><surname>Matsumura</surname><given-names>S</given-names></name></person-group> (<year>1929</year>) <article-title>Catalogus Coleopterorum Japonicum.</article-title><source><tp:taxon-name><tp:taxon-name-part taxon-name-part-type="class">Insecta</tp:taxon-name-part></tp:taxon-name> Matsumurana</source><volume>3</volume>(<issue>4</issue>): <fpage>193</fpage>–<lpage>194</lpage>.</mixed-citation></ref><ref id="B16"><mixed-citation xmlns:xlink="http://www.w3.org/1999/xlink" xlink:type="simple"><person-group><name name-style="western"><surname>Habu</surname><given-names>A</given-names></name></person-group> (<year>1953</year>) <article-title>Notes on the species of the genus <italic><tp:taxon-name><tp:taxon-name-part taxon-name-part-type="genus"/><tp:taxon-name-part taxon-name-part-type="subgenus">Curtonotus</tp:taxon-name-part></tp:taxon-name></italic> from Japan (<tp:taxon-name><tp:taxon-name-part taxon-name-part-type="order">Coleoptera</tp:taxon-name-part></tp:taxon-name>, <tp:taxon-name><tp:taxon-name-part taxon-name-part-type="family">Carabidae</tp:taxon-name-part></tp:taxon-name>).</article-title><source>Kontyû</source><volume>20</volume>(<issue>1–2</issue>): <fpage>39</fpage>–<lpage>44</lpage>.</mixed-citation></ref></ref-list></tp:taxon-treatment>
