# Supplementary material for: ﻿Revision of the macropterous subgenus Curtonotus from east China, with the description of a new species (Carabidae, Zabrini, Amara)
Source: Zookeys. 2024 Jan 22;1190:39–73. doi: 10.3897/zookeys.1190.109539 (PMC10825861; doi:10.3897/zookeys.1190.109539)
Supplement: XML Treatment for Amara (Curtonotus) harpaloides [file zookeys.1190.109539-treatment14.xml]

<!DOCTYPE tp:taxon-treatment
  PUBLIC "-//TaxonX//DTD Taxonomic Treatment Publishing DTD v0 20100105//EN" "tax-treatment-NSO.dtd">
<tp:taxon-treatment xmlns:tp="http://www.plazi.org/taxpub"><tp:treatment-meta><kwd-group><label>Taxon classification</label><kwd>
              <named-content content-type="kingdom">Animalia</named-content>
            </kwd><kwd>
              <named-content content-type="order">Coleoptera</named-content>
            </kwd><kwd>
              <named-content content-type="family">Carabidae</named-content>
            </kwd></kwd-group><mixed-citation publication-type="journal"><person-group><name><surname>Li</surname><given-names>Yihang</given-names></name><name><surname>Li</surname><given-names>Haoyuan</given-names></name><name><surname>Shi</surname><given-names>Hongliang</given-names></name></person-group><article-title>﻿Revision of the macropterous subgenus <italic><tp:taxon-name><tp:taxon-name-part taxon-name-part-type="genus" reg="Amara"/><tp:taxon-name-part taxon-name-part-type="subgenus" reg="Curtonotus">Curtonotus</tp:taxon-name-part></tp:taxon-name></italic> from east China, with the description of a new species (<tp:taxon-name><tp:taxon-name-part taxon-name-part-type="family">Carabidae</tp:taxon-name-part></tp:taxon-name>, <tp:taxon-name><tp:taxon-name-part taxon-name-part-type="tribe">Zabrini</tp:taxon-name-part></tp:taxon-name>, <tp:taxon-name><tp:taxon-name-part taxon-name-part-type="genus" reg="Amara">Amara</tp:taxon-name-part></tp:taxon-name>)</article-title><source>Zookeys</source><day>22</day><month>01</month><year>2024</year><volume>1190</volume><fpage>39</fpage><lpage>73</lpage><pub-id pub-id-type="doi">10.3897/zookeys.1190.109539</pub-id></mixed-citation></tp:treatment-meta><tp:nomenclature><label>﻿</label><tp:taxon-name><object-id xmlns:xlink="http://www.w3.org/1999/xlink" content-type="arpha" xlink:type="simple">A22DA0CF-6355-5426-9307-85EE70A492A7</object-id><tp:taxon-name-part taxon-name-part-type="genus" reg="Amara">Amara</tp:taxon-name-part> (<tp:taxon-name-part taxon-name-part-type="subgenus" reg="Curtonotus">Curtonotus</tp:taxon-name-part>) <tp:taxon-name-part taxon-name-part-type="species" reg="harpaloides">harpaloides</tp:taxon-name-part></tp:taxon-name><tp:taxon-authority>Dejean, 1828</tp:taxon-authority><xref ref-type="fig" rid="F10">Fig. 10</xref><tp:nomenclature-citation-list><tp:nomenclature-citation><tp:taxon-name>
                <tp:taxon-name-part taxon-name-part-type="genus" reg="Amara">Amara</tp:taxon-name-part>
                <tp:taxon-name-part taxon-name-part-type="species" reg="harpaloides">harpaloides</tp:taxon-name-part>
              </tp:taxon-name><comment>Dejean, 1828: 514 (type locality: “Sibirien” [= Barnaul, Altai Krai, Russia]; syntypes in <named-content xmlns:xlink="http://www.w3.org/1999/xlink" content-type="dwc:institutional_code" xlink:title="Muséum National d’Histoire Naturelle, Paris" xlink:href="http://grbio.org/institution/museum-national-dhistoire-naturelle-2" xlink:type="simple">MNHN</named-content>); <xref ref-type="bibr" rid="B20">Hieke 1999</xref>: 162.</comment></tp:nomenclature-citation><tp:nomenclature-citation><tp:taxon-name>
                <tp:taxon-name-part taxon-name-part-type="genus" reg="Curtonotus">Curtonotus</tp:taxon-name-part>
                <tp:taxon-name-part taxon-name-part-type="species" reg="convexicollis">convexicollis</tp:taxon-name-part>
              </tp:taxon-name><comment>Putzeys, 1866: 232 (type locality: “Siberia”; holotype in <named-content xmlns:xlink="http://www.w3.org/1999/xlink" content-type="dwc:institutional_code" xlink:title="Muséum National d’Histoire Naturelle, Paris" xlink:href="http://grbio.org/institution/museum-national-dhistoire-naturelle-2" xlink:type="simple">MNHN</named-content>); synonymized by <xref ref-type="bibr" rid="B20">Hieke 1999</xref>: 162.</comment></tp:nomenclature-citation></tp:nomenclature-citation-list></tp:nomenclature><tp:treatment-sec sec-type="material" id="SECID0ETNCI"><title>Specimens examined.</title><p>2 males (<abbrev xmlns:xlink="http://www.w3.org/1999/xlink" xlink:title="collection of Yihang Li, Beijing" id="ABBRID0EZNCI" xlink:type="simple">CLYH</abbrev>), China, Hebei, Zhangjiakou, Zhuolu, Lingshan Scenic Spots, <named-content xmlns:xlink="http://www.w3.org/1999/xlink" content-type="dwc:verbatimCoordinates" xlink:type="simple"><named-content content-type="geo-json" specific-use="{&#34;type&#34;:&#34;Point&#34;,&#34;coordinates&#34;:[115.487502,40.054300]}" id="NCID0EAOCI" xlink:type="simple">40.054300°N, 115.487502°E</named-content></named-content>, 1788 m, 2021.08.02, Yihang Li leg.; 1 female (<abbrev xmlns:xlink="http://www.w3.org/1999/xlink" xlink:title="collection of Yihang Li, Beijing" id="ABBRID0EFOCI" xlink:type="simple">CLYH</abbrev>), China, Beijing, Songshan National Reserve, <named-content xmlns:xlink="http://www.w3.org/1999/xlink" content-type="dwc:verbatimCoordinates" xlink:type="simple"><named-content content-type="geo-json" specific-use="{&#34;type&#34;:&#34;Point&#34;,&#34;coordinates&#34;:[115.754133,40.534820]}" id="NCID0EMOCI" xlink:type="simple">40.534820°N, 115.7541325°E</named-content></named-content>, 1380 m, 2022.08.07, Yihang Li leg.; 1 male (<abbrev xmlns:xlink="http://www.w3.org/1999/xlink" xlink:title="collection of Haoyuan Li, Beijing" id="ABBRID0EROCI" xlink:type="simple">CLHY</abbrev>), China, Beijing, Qingshui Town, Hongkou Village, light trap, <named-content xmlns:xlink="http://www.w3.org/1999/xlink" content-type="dwc:verbatimCoordinates" xlink:type="simple"><named-content content-type="geo-json" specific-use="{&#34;type&#34;:&#34;Point&#34;,&#34;coordinates&#34;:[115.483669,39.994644]}" id="NCID0EYOCI" xlink:type="simple">39.99464407°N, 115.48366919°E</named-content></named-content>, 950 m, 2022.07.24, Haoyuan Li leg.; 19 males, 17 females (<named-content xmlns:xlink="http://www.w3.org/1999/xlink" content-type="dwc:institutional_code" xlink:title="Forest Entomology Laboratory, Beijing Forestry University" xlink:href="http://grbio.org/institution/beijing-forestry-university" xlink:type="simple">CBJFU</named-content>), China, Inner Mongolia, Genhe, Greater Khingan Ecological Station, <named-content xmlns:xlink="http://www.w3.org/1999/xlink" content-type="dwc:verbatimCoordinates" xlink:type="simple"><named-content content-type="geo-json" specific-use="{&#34;type&#34;:&#34;Point&#34;,&#34;coordinates&#34;:[121.582400,50.806100]}" id="NCID0EEPCI" xlink:type="simple">50.8061°N, 121.5824°E</named-content></named-content>, 726 m, 2018.08.28, Hongliang Shi leg.; 1 male (<abbrev xmlns:xlink="http://www.w3.org/1999/xlink" xlink:title="collection of Yihang Li, Beijing" id="ABBRID0EJPCI" xlink:type="simple">CLYH</abbrev>), China, Hebei, Zhangjiakou, Hailiutu, Dayuedai, <named-content xmlns:xlink="http://www.w3.org/1999/xlink" content-type="dwc:verbatimCoordinates" xlink:type="simple"><named-content content-type="geo-json" specific-use="{&#34;type&#34;:&#34;Point&#34;,&#34;coordinates&#34;:[114.512037,41.176428]}" id="NCID0EQPCI" xlink:type="simple">41.176428°N, 114.512037°E</named-content></named-content>, 1390 m, 2022.09.11, Cong Wang leg.; 1 female (<named-content xmlns:xlink="http://www.w3.org/1999/xlink" content-type="dwc:institutional_code" xlink:title="Forest Entomology Laboratory, Beijing Forestry University" xlink:href="http://grbio.org/institution/beijing-forestry-university" xlink:type="simple">CBJFU</named-content>), China, Gansu, Yongdeng, Liancheng Township, <named-content xmlns:xlink="http://www.w3.org/1999/xlink" content-type="dwc:verbatimCoordinates" xlink:type="simple"><named-content content-type="geo-json" specific-use="{&#34;type&#34;:&#34;Point&#34;,&#34;coordinates&#34;:[102.832600,36.594000]}" id="NCID0E3PCI" xlink:type="simple">36.5940°N, 102.8326°E</named-content></named-content>, 1927 m, 2021. 08.04, Youyan Huang &amp; Hanshuo Liu leg.; 1 female (<named-content xmlns:xlink="http://www.w3.org/1999/xlink" content-type="dwc:institutional_code" xlink:title="Forest Entomology Laboratory, Beijing Forestry University" xlink:href="http://grbio.org/institution/beijing-forestry-university" xlink:type="simple">CBJFU</named-content>), China, Qinghai, Haixi, Tianjun County, Kuaier’ma, <named-content xmlns:xlink="http://www.w3.org/1999/xlink" content-type="dwc:verbatimCoordinates" xlink:type="simple"><named-content content-type="geo-json" specific-use="{&#34;type&#34;:&#34;Point&#34;,&#34;coordinates&#34;:[98.777200,37.472400]}" id="NCID0EIQCI" xlink:type="simple">37.4724°N, 98.7772°E</named-content></named-content>, 3765 m, 2022.08.05, Hongliang Shi leg.; 3 males, 11 females (<named-content xmlns:xlink="http://www.w3.org/1999/xlink" content-type="dwc:institutional_code" xlink:title="Forest Entomology Laboratory, Beijing Forestry University" xlink:href="http://grbio.org/institution/beijing-forestry-university" xlink:type="simple">CBJFU</named-content>), China, Qinghai, Zekong county, Maixiu forestry center, <named-content xmlns:xlink="http://www.w3.org/1999/xlink" content-type="dwc:verbatimCoordinates" xlink:type="simple"><named-content content-type="geo-json" specific-use="{&#34;type&#34;:&#34;Point&#34;,&#34;coordinates&#34;:[101.930400,35.270600]}" id="NCID0EUQCI" xlink:type="simple">35.2706°N, 101.9304°E</named-content></named-content>, 2962 m, 2019.08.23, Weifeng Yan leg.</p></tp:treatment-sec><tp:treatment-sec sec-type="Chinese common name" id="SECID0EZQCI"><title>Chinese common name.</title><p>婪暗步甲.</p></tp:treatment-sec><tp:treatment-sec sec-type="diagnosis" id="SECID0E5QCI"><title>Diagnosis.</title><p>Medium to large-sized species, <abbrev xmlns:xlink="http://www.w3.org/1999/xlink" xlink:title="length of body" id="ABBRID0EERCI" xlink:type="simple">BL</abbrev> = 10.0–12.0 mm; body black, legs dark brown to black; head small, ~ 1/2 of pronotum maximum width, with two supraorbital setae. Pronotum (Fig. <xref ref-type="fig" rid="F10">10B</xref>) subcordate, widest near middle, densely punctate at basal region, sparsely punctate at mid-anterior region; lateral margins weakly sinuate or nearly straight on posterior half; posterior angles more or less protruded laterally, nearly rectangular, apex without denticulate. Elytra oblong, widest near middle; finely punctate on basal half of striae; humeral tooth strongly and straightly protruded; elytra with isodiametric microsculpture, stronger in females; lateral sides of abdominal sternites wrinkled. Male mesotibiae projection composed of two denticles (Fig. <xref ref-type="fig" rid="F10">10C</xref>); proximal denticle acutely pointed, near apical third of tibiae; distal denticle slightly smaller and wider than proximal one, between the proximal one and tibiae apex. Male genitalia with slightly long apical lamella (Fig. <xref ref-type="fig" rid="F10">10F</xref>), straight and widely triangular, gradually narrowed to apex, apex rounded; gonocoxite 2 (Fig. <xref ref-type="fig" rid="F10">10G</xref>) of ovipositor elongate, length ~ 1.5× greatest width, apex widely rounded.</p><fig id="F10" position="float" orientation="portrait"><object-id xmlns:xlink="http://www.w3.org/1999/xlink" content-type="doi" xlink:type="simple">10.3897/zookeys.1190.109539.figure10</object-id><object-id xmlns:xlink="http://www.w3.org/1999/xlink" content-type="arpha" xlink:type="simple">581C0B87-4902-5B6B-80C6-32B4D5D97348</object-id><label>Figure 10.</label><caption><p><tp:taxon-name><tp:taxon-name-part taxon-name-part-type="genus" reg="Amara">Amara</tp:taxon-name-part> (<tp:taxon-name-part taxon-name-part-type="subgenus" reg="Curtonotus">Curtonotus</tp:taxon-name-part>) <tp:taxon-name-part taxon-name-part-type="species" reg="harpaloides">harpaloides</tp:taxon-name-part></tp:taxon-name><bold>A</bold> dorsal habitus, male (Zhangbei, Hebei) <bold>B</bold> pronotum posterior angle (Tianjun, Qinghai) <bold>C</bold> male mesotibia <bold>D</bold> lateral view of aedeagus <bold>E</bold> right paramere <bold>F</bold> apical lamella <bold>G</bold> female gonocoxite (Yongdeng, Gansu). Scale bar: 5 mm (<bold>A</bold>); 1 mm (<bold>B–E</bold>); 0.5 mm (<bold>F, G</bold>).</p></caption><graphic xmlns:xlink="http://www.w3.org/1999/xlink" xlink:href="zookeys-1190-039_article-109539__-g010.jpg" position="float" orientation="portrait" xlink:type="simple" id="oo_971806.jpg"><uri content-type="original_file" xlink:type="simple">https://binary.pensoft.net/fig/971806</uri></graphic></fig></tp:treatment-sec><tp:treatment-sec sec-type="comparisons" id="SECID0EHTCI"><title>Comparison.</title><p>Among this species group, <tp:taxon-name><tp:taxon-name-part taxon-name-part-type="genus" reg="Amara">A.</tp:taxon-name-part> (<tp:taxon-name-part taxon-name-part-type="subgenus" reg="Curtonotus">C.</tp:taxon-name-part>) <tp:taxon-name-part taxon-name-part-type="species" reg="harpaloides">harpaloides</tp:taxon-name-part></tp:taxon-name> is most similar to <tp:taxon-name><tp:taxon-name-part taxon-name-part-type="genus" reg="Amara">A.</tp:taxon-name-part> (<tp:taxon-name-part taxon-name-part-type="subgenus" reg="Curtonotus">C.</tp:taxon-name-part>) <tp:taxon-name-part taxon-name-part-type="species" reg="macronota">macronota</tp:taxon-name-part></tp:taxon-name> and <tp:taxon-name><tp:taxon-name-part taxon-name-part-type="genus" reg="Amara">A.</tp:taxon-name-part> (<tp:taxon-name-part taxon-name-part-type="subgenus" reg="Curtonotus">C.</tp:taxon-name-part>) <tp:taxon-name-part taxon-name-part-type="species" reg="beijingensis">beijingensis</tp:taxon-name-part></tp:taxon-name>, and can be distinguished from these two by having smaller elytra punctures, stronger elytral microsculpture in females, shallowly sinuate pronotum lateral margins before the posterior angles, and humeral tooth more strongly protruded.</p></tp:treatment-sec><tp:treatment-sec sec-type="distribution" id="SECID0EXUCI"><title>Distribution.</title><p>China (Gansu, Hebei, Beijing, Heilongjiang, Qinghai, Sichuan, Shanxi, Inner Mongolia, Sichuan), Russia (west Siberia, east Siberia, Far East).</p></tp:treatment-sec><ref-list><ref id="B20"><mixed-citation xmlns:xlink="http://www.w3.org/1999/xlink" xlink:type="simple"><person-group><name name-style="western"><surname>Hieke</surname><given-names>F</given-names></name></person-group> (<year>1999</year>) <article-title>Zwei neue Arten und 22 neue Synonyme in der Gattung <italic><tp:taxon-name><tp:taxon-name-part taxon-name-part-type="genus">Amara</tp:taxon-name-part></tp:taxon-name></italic> Bonelli, 1810 (<tp:taxon-name><tp:taxon-name-part taxon-name-part-type="order">Coleoptera</tp:taxon-name-part></tp:taxon-name>, <tp:taxon-name><tp:taxon-name-part taxon-name-part-type="family">Carabidae</tp:taxon-name-part></tp:taxon-name>).</article-title><source>Folia Heyrovskyana</source><volume>7</volume>(<issue>3–4</issue>): <fpage>151</fpage>–<lpage>199</lpage>.</mixed-citation></ref></ref-list></tp:taxon-treatment>
