# Supplementary material for: ﻿Revision of the macropterous subgenus Curtonotus from east China, with the description of a new species (Carabidae, Zabrini, Amara)
Source: Zookeys. 2024 Jan 22;1190:39–73. doi: 10.3897/zookeys.1190.109539 (PMC10825861; doi:10.3897/zookeys.1190.109539)
Supplement: XML Treatment for Amara (Curtonotus) macronota [file zookeys.1190.109539-treatment15.xml]

<!DOCTYPE tp:taxon-treatment
  PUBLIC "-//TaxonX//DTD Taxonomic Treatment Publishing DTD v0 20100105//EN" "tax-treatment-NSO.dtd">
<tp:taxon-treatment xmlns:tp="http://www.plazi.org/taxpub"><tp:treatment-meta><kwd-group><label>Taxon classification</label><kwd>
              <named-content content-type="kingdom">Animalia</named-content>
            </kwd><kwd>
              <named-content content-type="order">Coleoptera</named-content>
            </kwd><kwd>
              <named-content content-type="family">Carabidae</named-content>
            </kwd></kwd-group><mixed-citation publication-type="journal"><person-group><name><surname>Li</surname><given-names>Yihang</given-names></name><name><surname>Li</surname><given-names>Haoyuan</given-names></name><name><surname>Shi</surname><given-names>Hongliang</given-names></name></person-group><article-title>﻿Revision of the macropterous subgenus <italic><tp:taxon-name><tp:taxon-name-part taxon-name-part-type="genus" reg="Amara"/><tp:taxon-name-part taxon-name-part-type="subgenus" reg="Curtonotus">Curtonotus</tp:taxon-name-part></tp:taxon-name></italic> from east China, with the description of a new species (<tp:taxon-name><tp:taxon-name-part taxon-name-part-type="family">Carabidae</tp:taxon-name-part></tp:taxon-name>, <tp:taxon-name><tp:taxon-name-part taxon-name-part-type="tribe">Zabrini</tp:taxon-name-part></tp:taxon-name>, <tp:taxon-name><tp:taxon-name-part taxon-name-part-type="genus" reg="Amara">Amara</tp:taxon-name-part></tp:taxon-name>)</article-title><source>Zookeys</source><day>22</day><month>01</month><year>2024</year><volume>1190</volume><fpage>39</fpage><lpage>73</lpage><pub-id pub-id-type="doi">10.3897/zookeys.1190.109539</pub-id></mixed-citation></tp:treatment-meta><tp:nomenclature><label>﻿</label><tp:taxon-name><object-id xmlns:xlink="http://www.w3.org/1999/xlink" content-type="arpha" xlink:type="simple">872DA695-B13A-5427-8238-A4DF39361C79</object-id><tp:taxon-name-part taxon-name-part-type="genus" reg="Amara">Amara</tp:taxon-name-part> (<tp:taxon-name-part taxon-name-part-type="subgenus" reg="Curtonotus">Curtonotus</tp:taxon-name-part>) <tp:taxon-name-part taxon-name-part-type="species" reg="macronota">macronota</tp:taxon-name-part></tp:taxon-name><tp:taxon-authority>(Solsky, 1875)</tp:taxon-authority><xref ref-type="fig" rid="F11">Fig. 11</xref><tp:nomenclature-citation-list><tp:nomenclature-citation><tp:taxon-name>
                <tp:taxon-name-part taxon-name-part-type="genus" reg="Curtonotus">Curtonotus</tp:taxon-name-part>
                <tp:taxon-name-part taxon-name-part-type="species" reg="macronotus">macronotus</tp:taxon-name-part>
              </tp:taxon-name><comment>Solsky, 1875: 265 (type locality: “Nikolskoje” [= Nikolskoye, Kamchatka Krai, Russia]; holotype in <abbrev xmlns:xlink="http://www.w3.org/1999/xlink" xlink:title="Zoological Institute, Russian Academy of Science" id="ABBRID0EWWCI" xlink:type="simple">ZRAS</abbrev>); <xref ref-type="bibr" rid="B39">Matsumura 1929</xref>: 194; <xref ref-type="bibr" rid="B28">Lafer 1989</xref>: 180; <xref ref-type="bibr" rid="B19">Hieke 1995</xref>: 322; <xref ref-type="bibr" rid="B49">Sasakawa 2009</xref>: 107; <xref ref-type="bibr" rid="B23">Hieke et al. 2012</xref>: 61.</comment></tp:nomenclature-citation><tp:nomenclature-citation><tp:taxon-name>
                <tp:taxon-name-part taxon-name-part-type="genus" reg="Curtonotus">Curtonotus</tp:taxon-name-part>
                <tp:taxon-name-part taxon-name-part-type="species" reg="nitens">nitens</tp:taxon-name-part>
              </tp:taxon-name><comment>Putzeys, 1866: 234 (type locality: “Chine boréale” [= northern China]; holotype in <named-content xmlns:xlink="http://www.w3.org/1999/xlink" content-type="dwc:institutional_code" xlink:title="Muséum National d’Histoire Naturelle, Paris" xlink:href="http://grbio.org/institution/museum-national-dhistoire-naturelle-2" xlink:type="simple">MNHN</named-content>); <xref ref-type="bibr" rid="B53">Solsky 1875</xref>: 265; <xref ref-type="bibr" rid="B31">Lewis 1879</xref>: 189; <xref ref-type="bibr" rid="B7">Bates 1888</xref>: 370; <xref ref-type="bibr" rid="B55">Tschitschérine 1894</xref>: 385; <xref ref-type="bibr" rid="B16">Habu 1953</xref>: 43; Junior secondary homonym of <tp:taxon-name><tp:taxon-name-part taxon-name-part-type="genus" reg="Amara">Amara</tp:taxon-name-part><tp:taxon-name-part taxon-name-part-type="species" reg="nitens">nitens</tp:taxon-name-part></tp:taxon-name> Letzner, 1852.</comment></tp:nomenclature-citation><tp:nomenclature-citation><tp:taxon-name><tp:taxon-name-part taxon-name-part-type="genus" reg="Amara">Amara</tp:taxon-name-part> (<tp:taxon-name-part taxon-name-part-type="subgenus" reg="Curtonotus">Curtonotus</tp:taxon-name-part>) <tp:taxon-name-part taxon-name-part-type="species" reg="jureceki">jureceki</tp:taxon-name-part></tp:taxon-name><comment>Jedlička, 1957: 29 (type locality: “Wladiwostok” [= Vladivostok, Russia]; holotype in <named-content xmlns:xlink="http://www.w3.org/1999/xlink" content-type="dwc:institutional_code" xlink:title="Narodni Muzeum Prirodovedecke Muzeum, Prague" xlink:href="http://grbio.org/institution/national-museum-prague-0" xlink:type="simple">NMPC</named-content>); synonymized by <xref ref-type="bibr" rid="B28">Lafer 1989</xref>: 180.</comment></tp:nomenclature-citation><tp:nomenclature-citation><tp:taxon-name><tp:taxon-name-part taxon-name-part-type="genus" reg="Amara">Amara</tp:taxon-name-part> (<tp:taxon-name-part taxon-name-part-type="subgenus" reg="Curtonotus">Curtonotus</tp:taxon-name-part>) <tp:taxon-name-part taxon-name-part-type="species" reg="ovalipennis">ovalipennis</tp:taxon-name-part></tp:taxon-name><comment>Jedlička, 1957: 30 (type locality: “Kyoto” [in Japan]; holotype in <named-content xmlns:xlink="http://www.w3.org/1999/xlink" content-type="dwc:institutional_code" xlink:title="Narodni Muzeum Prirodovedecke Muzeum, Prague" xlink:href="http://grbio.org/institution/national-museum-prague-0" xlink:type="simple">NMPC</named-content>); synonymized by <xref ref-type="bibr" rid="B19">Hieke 1995</xref>: 322.</comment></tp:nomenclature-citation></tp:nomenclature-citation-list></tp:nomenclature><tp:treatment-sec sec-type="material" id="SECID0EP1CI"><title>Specimens examined.</title><p>1 male (<abbrev xmlns:xlink="http://www.w3.org/1999/xlink" xlink:title="collection of Yihang Li, Beijing" id="ABBRID0EV1CI" xlink:type="simple">CLYH</abbrev>), China, Beijing, Haidian district, Baiwangshan Forest Park, <named-content xmlns:xlink="http://www.w3.org/1999/xlink" content-type="dwc:verbatimCoordinates" xlink:type="simple"><named-content content-type="geo-json" specific-use="{&#34;type&#34;:&#34;Point&#34;,&#34;coordinates&#34;:[116.256957,40.033893]}" id="NCID0E31CI" xlink:type="simple">40.033893°N, 116.256957°E</named-content></named-content>, 100 m, 2021.03.12, Yihang Li leg.; 2 males (<abbrev xmlns:xlink="http://www.w3.org/1999/xlink" xlink:title="collection of Yihang Li, Beijing" id="ABBRID0EB2CI" xlink:type="simple">CLYH</abbrev>), China, Beijing, Changping district, Hedi Road, <named-content xmlns:xlink="http://www.w3.org/1999/xlink" content-type="dwc:verbatimCoordinates" xlink:type="simple"><named-content content-type="geo-json" specific-use="{&#34;type&#34;:&#34;Point&#34;,&#34;coordinates&#34;:[116.305624,40.139454]}" id="NCID0EI2CI" xlink:type="simple">40.139454°N, 116.305624°E</named-content></named-content>, 40 m, 2022.06.13, Yihang Li leg.; 3 males (<abbrev xmlns:xlink="http://www.w3.org/1999/xlink" xlink:title="collection of Yihang Li, Beijing" id="ABBRID0EN2CI" xlink:type="simple">CLYH</abbrev>), China, Sichuan, Mianning County, Tuowu Mountain, 2200 m, 2022.04.15, Yuan Li leg.; 1 female (<abbrev xmlns:xlink="http://www.w3.org/1999/xlink" xlink:title="collection of Haoyuan Li, Beijing" id="ABBRID0ER2CI" xlink:type="simple">CLHY</abbrev>), China, Beijing, Haidian district, Yuanmingyuan Park, 40 m, 2022.02.06, Haoyuan Li leg.; 3 males, 2 females (<named-content xmlns:xlink="http://www.w3.org/1999/xlink" content-type="dwc:institutional_code" xlink:title="Forest Entomology Laboratory, Beijing Forestry University" xlink:href="http://grbio.org/institution/beijing-forestry-university" xlink:type="simple">CBJFU</named-content>), China, Beijing, Shunyi District, Hanshiqiao Wetland Reserve, 2016.10.17, Pingzhou Zhu leg.; 2 males (<named-content xmlns:xlink="http://www.w3.org/1999/xlink" content-type="dwc:institutional_code" xlink:title="Forest Entomology Laboratory, Beijing Forestry University" xlink:href="http://grbio.org/institution/beijing-forestry-university" xlink:type="simple">CBJFU</named-content>), China, Shanxi, Gujiao, Yunding Mountain Preserve, <named-content xmlns:xlink="http://www.w3.org/1999/xlink" content-type="dwc:verbatimCoordinates" xlink:type="simple"><named-content content-type="geo-json" specific-use="{&#34;type&#34;:&#34;Point&#34;,&#34;coordinates&#34;:[111.355300,35.524600]}" id="NCID0EA3CI" xlink:type="simple">35.5246°N, 111.3553°E</named-content></named-content>, 1790 m, 2021.09.10, Xiaojie Sun leg.; 1 female (<abbrev xmlns:xlink="http://www.w3.org/1999/xlink" xlink:title="collection of Yihang Li, Beijing" id="ABBRID0EF3CI" xlink:type="simple">CLYH</abbrev>), China, Hunan, Huaihua, Subaoding Mt, 1800 m, 2022. 07. 14, Yihang Li leg.; 1 male (<abbrev xmlns:xlink="http://www.w3.org/1999/xlink" xlink:title="collection of Yihang Li, Beijing" id="ABBRID0EJ3CI" xlink:type="simple">CLYH</abbrev>), China, Guizhou, Changshun county, Changshun No.1 Primary School, 2020.08.25, local collector leg.; 4 males, 5 females (<abbrev xmlns:xlink="http://www.w3.org/1999/xlink" xlink:title="collection of Jiaheng Chen, Puning" id="ABBRID0EN3CI" xlink:type="simple">CCJH</abbrev>), China, Guangxi, Ziyuan, Shilipingtan, Zijinshan Mt, <named-content xmlns:xlink="http://www.w3.org/1999/xlink" content-type="dwc:verbatimCoordinates" xlink:type="simple"><named-content content-type="geo-json" specific-use="{&#34;type&#34;:&#34;Point&#34;,&#34;coordinates&#34;:[110.499607,26.169585]}" id="NCID0EU3CI" xlink:type="simple">26.169585°N, 110.499607°E</named-content></named-content>, 1734 m, Jiaheng Chen leg.</p></tp:treatment-sec><tp:treatment-sec sec-type="Chinese common name" id="SECID0EZ3CI"><title>Chinese common name.</title><p>巨胸暗步甲.</p></tp:treatment-sec><tp:treatment-sec sec-type="diagnosis" id="SECID0E53CI"><title>Diagnosis.</title><p>Large-sized species, <abbrev xmlns:xlink="http://www.w3.org/1999/xlink" xlink:title="length of body" id="ABBRID0EE4CI" xlink:type="simple">BL</abbrev> = 10.5–13.5 mm; body completely black, legs reddish brown to black; head medium sized, more than half length of pronotum, with two supraorbital setae. Pronotum (Fig. <xref ref-type="fig" rid="F11">11B</xref>) cordate, widest at middle; densely and very coarsely punctate at basal region, very sparsely punctate at anterior portion; lateral margins strongly sinuate before posterior angles; posterior angle strongly protruded laterally, apex sharp, nearly rectangular. Elytra oblong, widest after middle; coarsely punctate on basal two-thirds of striae; humeral tooth protruded, but smaller than the previously one, apex a little bent backward; microsculpture isodiametric in both sexes; lateral sides of abdominal sternites punctate and wrinkled. Male mesotibiae projection composed of two denticles (Fig. <xref ref-type="fig" rid="F11">11C</xref>); proximal denticle acutely pointed, near apical third of tibiae; distal denticle slightly smaller, present between the proximal one and tibiae apex. Male genitalia with relatively long apical lamella (Fig. <xref ref-type="fig" rid="F11">11F</xref>), nearly straight and widely triangular, gradually narrowed to apex, apex rounded; gonocoxite 2 (Fig. <xref ref-type="fig" rid="F11">11G</xref>) of ovipositor stout, length subequal to greatest width, apex widely rounded.</p><fig id="F11" position="float" orientation="portrait"><object-id xmlns:xlink="http://www.w3.org/1999/xlink" content-type="doi" xlink:type="simple">10.3897/zookeys.1190.109539.figure11</object-id><object-id xmlns:xlink="http://www.w3.org/1999/xlink" content-type="arpha" xlink:type="simple">5E3BF949-5D26-5D60-8759-E4F30BCBD64C</object-id><label>Figure 11.</label><caption><p><tp:taxon-name><tp:taxon-name-part taxon-name-part-type="genus" reg="Amara">Amara</tp:taxon-name-part> (<tp:taxon-name-part taxon-name-part-type="subgenus" reg="Curtonotus">Curtonotus</tp:taxon-name-part>) <tp:taxon-name-part taxon-name-part-type="species" reg="macronota">macronota</tp:taxon-name-part></tp:taxon-name><bold>A</bold> dorsal habitus, male (Gujiao, Shanxi) <bold>B</bold> pronotum posterior angle <bold>C</bold> male mesotibia <bold>D</bold> lateral view of aedeagus <bold>E</bold> right paramere <bold>F</bold> apical lamella <bold>G</bold> female gonocoxite (Shunyi, Beijing). Scale bars: 5 mm (<bold>A</bold>); 1 mm (<bold>B–E</bold>); 0.5 mm (<bold>F, G</bold>).</p></caption><graphic xmlns:xlink="http://www.w3.org/1999/xlink" xlink:href="zookeys-1190-039_article-109539__-g011.jpg" position="float" orientation="portrait" xlink:type="simple" id="oo_971807.jpg"><uri content-type="original_file" xlink:type="simple">https://binary.pensoft.net/fig/971807</uri></graphic></fig></tp:treatment-sec><tp:treatment-sec sec-type="comparisons" id="SECID0EH6CI"><title>Comparison.</title><p>This species can be distinguished from related species by having very strongly sinuate lateral margin before posterior angles, nearly straight elytra basal border, heavy punctate on pronotum basal region and elytra striae, and very short gonocoxite.</p></tp:treatment-sec><tp:treatment-sec sec-type="distribution" id="SECID0EM6CI"><title>Distribution.</title><p>Beijing, Fujian, Gansu, Guangdong, Guizhou, Hebei, Heilongjiang, Henan, Hubei, Jiangsu, Jilin, Jiangxi, Liaoning, Inner Mongolia, Sichuan, Shaanxi, Shanxi, Shanghai, Shandong, Tianjin, Yunnan, Zhejiang, Japan, North Korea, South Korea, Russia (Far East), Russia (east Siberia).</p></tp:treatment-sec><ref-list><ref id="B39"><mixed-citation xmlns:xlink="http://www.w3.org/1999/xlink" xlink:type="simple"><person-group><name name-style="western"><surname>Matsumura</surname><given-names>S</given-names></name></person-group> (<year>1929</year>) <article-title>Catalogus Coleopterorum Japonicum.</article-title><source><tp:taxon-name><tp:taxon-name-part taxon-name-part-type="class">Insecta</tp:taxon-name-part></tp:taxon-name> Matsumurana</source><volume>3</volume>(<issue>4</issue>): <fpage>193</fpage>–<lpage>194</lpage>.</mixed-citation></ref><ref id="B28"><mixed-citation xmlns:xlink="http://www.w3.org/1999/xlink" xlink:type="simple"><person-group><name name-style="western"><surname>Lafer</surname><given-names>GS</given-names></name></person-group> (<year>1989</year>) <source>Semeystvo <tp:taxon-name><tp:taxon-name-part taxon-name-part-type="family">Carabidae</tp:taxon-name-part></tp:taxon-name> – Zhuzhelitsy, 71–222. In: Ler PA (Ed.) Opredelitel Nasekomykh Dalnego Vostoka SSSR. Chast 1. Zhestkokrylye, ili zhuki. Chast 1.</source><publisher-name>Nauka</publisher-name>, <publisher-loc>Leningrad</publisher-loc>, <size units="page">576 pp</size>.</mixed-citation></ref><ref id="B19"><mixed-citation xmlns:xlink="http://www.w3.org/1999/xlink" xlink:type="simple"><person-group><name name-style="western"><surname>Hieke</surname><given-names>F</given-names></name></person-group> (<year>1995</year>) <article-title>Neue Arten und neue Synonyme in der Gattung <italic><tp:taxon-name><tp:taxon-name-part taxon-name-part-type="genus">Amara</tp:taxon-name-part></tp:taxon-name></italic> Bon. (<tp:taxon-name><tp:taxon-name-part taxon-name-part-type="order">Coleoptera</tp:taxon-name-part></tp:taxon-name>, <tp:taxon-name><tp:taxon-name-part taxon-name-part-type="family">Carabidae</tp:taxon-name-part></tp:taxon-name>). Deutsche Entomologische Zeitschrift [(N. F.</article-title><source>) (Berlin)]</source><volume>42</volume>(<issue>2</issue>): <fpage>287</fpage>–<lpage>328</lpage>. <ext-link xlink:href="10.1002/mmnd.19950420203" ext-link-type="doi" xlink:type="simple">https://doi.org/10.1002/mmnd.19950420203</ext-link></mixed-citation></ref><ref id="B49"><mixed-citation xmlns:xlink="http://www.w3.org/1999/xlink" xlink:type="simple"><person-group><name name-style="western"><surname>Sasakawa</surname><given-names>K</given-names></name></person-group> (<year>2009</year>) <article-title>Effects of maternal diet on fecundity and larval development in the ‘primitive’ granivorous carabid <tp:taxon-name><tp:taxon-name-part taxon-name-part-type="genus">Amara</tp:taxon-name-part> (<tp:taxon-name-part taxon-name-part-type="subgenus">Curtonotus</tp:taxon-name-part>) <tp:taxon-name-part taxon-name-part-type="species">macronota</tp:taxon-name-part></tp:taxon-name>.</article-title><source>Entomologia Experimentalis et Applicata</source><volume>130</volume>(<issue>1</issue>): <fpage>106</fpage>–<lpage>112</lpage>. <ext-link xlink:href="10.1111/j.1570-7458.2008.00799.x" ext-link-type="doi" xlink:type="simple">https://doi.org/10.1111/j.1570-7458.2008.00799.x</ext-link></mixed-citation></ref><ref id="B23"><mixed-citation xmlns:xlink="http://www.w3.org/1999/xlink" xlink:type="simple"><person-group><name name-style="western"><surname>Hieke</surname><given-names>F</given-names></name><name name-style="western"><surname>Kavanaugh</surname><given-names>DH</given-names></name><name name-style="western"><surname>Liang</surname><given-names>H</given-names></name></person-group> (<year>2012</year>) <article-title>A new species of <italic><tp:taxon-name><tp:taxon-name-part taxon-name-part-type="genus">Amara</tp:taxon-name-part></tp:taxon-name></italic> (<tp:taxon-name><tp:taxon-name-part taxon-name-part-type="order">Coleoptera</tp:taxon-name-part></tp:taxon-name>, <tp:taxon-name><tp:taxon-name-part taxon-name-part-type="family">Carabidae</tp:taxon-name-part></tp:taxon-name>, <tp:taxon-name><tp:taxon-name-part taxon-name-part-type="tribe">Zabrini</tp:taxon-name-part></tp:taxon-name>) from Sichuan Province, China, with additional records for other <tp:taxon-name><tp:taxon-name-part taxon-name-part-type="genus">Amara</tp:taxon-name-part></tp:taxon-name> species from the region.</article-title><source>ZooKeys</source><volume>254</volume>: <fpage>47</fpage>–<lpage>65</lpage>. <ext-link xlink:href="10.3897/zookeys.254.4223" ext-link-type="doi" xlink:type="simple">https://doi.org/10.3897/zookeys.254.4223</ext-link></mixed-citation></ref><ref id="B53"><mixed-citation xmlns:xlink="http://www.w3.org/1999/xlink" xlink:type="simple"><person-group><name name-style="western"><surname>Solsky</surname><given-names>SM</given-names></name></person-group> (<year>1875</year>) <article-title>Matériaux pour l’entomographie des provinces asiatiques de la Russie.</article-title><source>Horae Societatis Entomologicae Rossicae</source><volume>11</volume>(<issue>1875–1876</issue>): <fpage>253</fpage>–<lpage>299</lpage>.</mixed-citation></ref><ref id="B31"><mixed-citation xmlns:xlink="http://www.w3.org/1999/xlink" xlink:type="simple"><person-group><name name-style="western"><surname>Lewis</surname><given-names>G</given-names></name></person-group> (<year>1879</year>) A Catalogue of <tp:taxon-name><tp:taxon-name-part taxon-name-part-type="order">Coleoptera</tp:taxon-name-part></tp:taxon-name> from the Japanese Archipelago. Taylor &amp; Francis, London 31 pp.</mixed-citation></ref><ref id="B7"><mixed-citation xmlns:xlink="http://www.w3.org/1999/xlink" xlink:type="simple"><person-group><name name-style="western"><surname>Bates</surname><given-names>HW</given-names></name></person-group> (<year>1888</year>) <article-title>On some new species of <tp:taxon-name><tp:taxon-name-part taxon-name-part-type="order">Coleoptera</tp:taxon-name-part></tp:taxon-name> from Kiu-Kiang, China.</article-title><source>Proceedings of the Zoological Society of London</source><volume>56</volume>(<issue>1</issue>): <fpage>380</fpage>–<lpage>383</lpage>. <ext-link xlink:href="10.1111/j.1469-7998.1888.tb06718.x" ext-link-type="doi" xlink:type="simple">https://doi.org/10.1111/j.1469-7998.1888.tb06718.x</ext-link></mixed-citation></ref><ref id="B55"><mixed-citation xmlns:xlink="http://www.w3.org/1999/xlink" xlink:type="simple"><person-group><name name-style="western"><surname>Tschitschérine</surname><given-names>T</given-names></name></person-group> (<year>1894</year>) <article-title>Matériaux pour servir à l’étude des Fèroniens. II.</article-title><source>Horae Societatis Entomologicae Rossicae</source><volume>28</volume>(<issue>1893–1894</issue>): <fpage>366</fpage>–<lpage>435</lpage>.</mixed-citation></ref><ref id="B16"><mixed-citation xmlns:xlink="http://www.w3.org/1999/xlink" xlink:type="simple"><person-group><name name-style="western"><surname>Habu</surname><given-names>A</given-names></name></person-group> (<year>1953</year>) <article-title>Notes on the species of the genus <italic><tp:taxon-name><tp:taxon-name-part taxon-name-part-type="genus"/><tp:taxon-name-part taxon-name-part-type="subgenus">Curtonotus</tp:taxon-name-part></tp:taxon-name></italic> from Japan (<tp:taxon-name><tp:taxon-name-part taxon-name-part-type="order">Coleoptera</tp:taxon-name-part></tp:taxon-name>, <tp:taxon-name><tp:taxon-name-part taxon-name-part-type="family">Carabidae</tp:taxon-name-part></tp:taxon-name>).</article-title><source>Kontyû</source><volume>20</volume>(<issue>1–2</issue>): <fpage>39</fpage>–<lpage>44</lpage>.</mixed-citation></ref></ref-list></tp:taxon-treatment>
